# Supplementary material for: Methylome changes in Lolium perenne associated with long-term colonisation by the endophytic fungus Epichloë sp. LpTG-3 strain AR37
Source: Front Plant Sci. 2023 Sep 22;14:1258100. doi: 10.3389/fpls.2023.1258100 (PMC10557135; doi:10.3389/fpls.2023.1258100)
Supplement: Supplementary file 2 [file DataSheet_2.zip]

Archive with 1 entries (1 files):
- Supplementary_File2.bed
