# Supplementary material for: Methylome changes in Lolium perenne associated with long-term colonisation by the endophytic fungus Epichloë sp. LpTG-3 strain AR37
Source: Front Plant Sci. 2023 Sep 22;14:1258100. doi: 10.3389/fpls.2023.1258100 (PMC10557135; doi:10.3389/fpls.2023.1258100)
Supplement: Supplementary file 2 [file DataSheet_2.zip › Supplementary_File2.bed]

"chrom" "chromStart" "chromEnd"
"1" "Lp_chr1_0" 75718 75876
"2" "Lp_chr1_0" 262669 262771
"3" "Lp_chr1_0" 379879 381239
"4" "Lp_chr1_0" 441930 441946
"5" "Lp_chr1_0" 530891 530961
"6" "Lp_chr1_0" 574931 575131
"7" "Lp_chr1_0" 620072 620205
"8" "Lp_chr1_0" 862833 863038
"9" "Lp_chr1_0" 905173 905248
"10" "Lp_chr1_0" 910049 910137
"11" "Lp_chr1_0" 1492924 1493169
"12" "Lp_chr1_0" 1493189 1493248
"13" "Lp_chr1_0" 1615614 1615699
"14" "Lp_chr1_0" 1631729 1631839
"15" "Lp_chr1_0" 1660538 1660541
"16" "Lp_chr1_0" 1660558 1660661
"17" "Lp_chr1_0" 1692757 1692858
"18" "Lp_chr1_0" 1824864 1825029
"19" "Lp_chr1_0" 1827430 1827764
"20" "Lp_chr1_0" 1841278 1841283
"21" "Lp_chr1_0" 1841637 1842073
"22" "Lp_chr1_0" 1849974 1850241
"23" "Lp_chr1_0" 2030982 2033281
"24" "Lp_chr1_0" 2042881 2043302
"25" "Lp_chr1_0" 2068890 2068926
"26" "Lp_chr1_0" 2132089 2132092
"27" "Lp_chr1_0" 2132164 2132184
"28" "Lp_chr1_0" 2132302 2132346
"29" "Lp_chr1_0" 2132668 2132676
"30" "Lp_chr1_0" 2170503 2170543
"31" "Lp_chr1_0" 2170582 2174808
"32" "Lp_chr1_0" 2174819 2174860
"33" "Lp_chr1_0" 2215248 2215307
"34" "Lp_chr1_0" 2276124 2276161
"35" "Lp_chr1_0" 2281631 2281696
"36" "Lp_chr1_0" 2302090 2302179
"37" "Lp_chr1_0" 2310293 2310510
"38" "Lp_chr1_0" 2471189 2471365
"39" "Lp_chr1_0" 2531113 2531206
"40" "Lp_chr1_0" 2583327 2583469
"41" "Lp_chr1_0" 2610310 2610347
"42" "Lp_chr1_0" 2611027 2611044
"43" "Lp_chr1_0" 2630455 2630508
"44" "Lp_chr1_0" 2642673 2643277
"45" "Lp_chr1_0" 2659447 2663983
"46" "Lp_chr1_0" 2706633 2706888
"47" "Lp_chr1_0" 2712928 2712985
"48" "Lp_chr1_0" 2748121 2748285
"49" "Lp_chr1_0" 2801590 2801593
"50" "Lp_chr1_0" 2814759 2815157
"51" "Lp_chr1_0" 2892709 2895172
"52" "Lp_chr1_0" 3101123 3101439
"53" "Lp_chr1_0" 3125801 3125809
"54" "Lp_chr1_0" 3135462 3135728
"55" "Lp_chr1_0" 3152885 3153039
"56" "Lp_chr1_0" 3176429 3176435
"57" "Lp_chr1_0" 3256692 3256792
"58" "Lp_chr1_0" 3289077 3289240
"59" "Lp_chr1_0" 3319718 3319835
"60" "Lp_chr1_0" 3337068 3337131
"61" "Lp_chr1_0" 3368849 3369182
"62" "Lp_chr1_0" 3369687 3369920
"63" "Lp_chr1_0" 3711126 3711214
"64" "Lp_chr1_0" 3712917 3712943
"65" "Lp_chr1_0" 3723747 3723776
"66" "Lp_chr1_0" 3723803 3724277
"67" "Lp_chr1_0" 3724300 3724307
"68" "Lp_chr1_0" 3756594 3756646
"69" "Lp_chr1_0" 3758745 3758821
"70" "Lp_chr1_0" 3771895 3771902
"71" "Lp_chr1_0" 3799441 3799492
"72" "Lp_chr1_0" 3801437 3801834
"73" "Lp_chr1_0" 3861688 3861960
"74" "Lp_chr1_0" 3881838 3883310
"75" "Lp_chr1_0" 4220959 4221086
"76" "Lp_chr1_0" 4287679 4287704
"77" "Lp_chr1_0" 4339118 4339138
"78" "Lp_chr1_0" 4339169 4339330
"79" "Lp_chr1_0" 4572969 4572979
"80" "Lp_chr1_0" 4572985 4572999
"81" "Lp_chr1_0" 4619391 4619545
"82" "Lp_chr1_0" 4633690 4634548
"83" "Lp_chr1_0" 4653405 4653800
"84" "Lp_chr1_0" 4680560 4680728
"85" "Lp_chr1_0" 4687094 4690780
"86" "Lp_chr1_0" 4705924 4706310
"87" "Lp_chr1_0" 4984452 4984593
"88" "Lp_chr1_0" 5055943 5056066
"89" "Lp_chr1_0" 5139672 5139822
"90" "Lp_chr1_0" 5287472 5287652
"91" "Lp_chr1_0" 5356295 5356410
"92" "Lp_chr1_0" 5444763 5444827
"93" "Lp_chr1_0" 5483719 5483981
"94" "Lp_chr1_0" 5540076 5540172
"95" "Lp_chr1_0" 5554920 5554960
"96" "Lp_chr1_0" 5555364 5555514
"97" "Lp_chr1_0" 5703170 5703240
"98" "Lp_chr1_0" 5782846 5783117
"99" "Lp_chr1_0" 5798304 5798397
"100" "Lp_chr1_0" 5809671 5809721
"101" "Lp_chr1_0" 5815370 5816731
"102" "Lp_chr1_0" 5818285 5818454
"103" "Lp_chr1_0" 5881494 5881576
"104" "Lp_chr1_0" 5899203 5899281
"105" "Lp_chr1_0" 5969520 5971438
"106" "Lp_chr1_0" 6023112 6023252
"107" "Lp_chr1_0" 6072222 6072393
"108" "Lp_chr1_0" 6072526 6072942
"109" "Lp_chr1_0" 6430130 6430415
"110" "Lp_chr1_0" 6476769 6476890
"111" "Lp_chr1_0" 6521667 6521953
"112" "Lp_chr1_0" 6797278 6797321
"113" "Lp_chr1_0" 6804439 6804481
"114" "Lp_chr1_0" 6804653 6804694
"115" "Lp_chr1_0" 6924362 6924391
"116" "Lp_chr1_0" 6973841 6973886
"117" "Lp_chr1_0" 7071540 7071599
"118" "Lp_chr1_0" 7123832 7124087
"119" "Lp_chr1_0" 7138254 7138366
"120" "Lp_chr1_0" 7179688 7180026
"121" "Lp_chr1_0" 7299043 7299119
"122" "Lp_chr1_0" 7408086 7408102
"123" "Lp_chr1_0" 7517693 7518074
"124" "Lp_chr1_0" 7753042 7753137
"125" "Lp_chr1_0" 7788050 7788082
"126" "Lp_chr1_0" 8058134 8058182
"127" "Lp_chr1_0" 8065579 8065718
"128" "Lp_chr1_0" 8120045 8120122
"129" "Lp_chr1_0" 8134813 8134885
"130" "Lp_chr1_0" 8166361 8166566
"131" "Lp_chr1_0" 8236551 8236561
"132" "Lp_chr1_0" 8274481 8274486
"133" "Lp_chr1_0" 8288970 8289025
"134" "Lp_chr1_0" 8307157 8307198
"135" "Lp_chr1_0" 8386668 8386907
"136" "Lp_chr1_0" 8421504 8421644
"137" "Lp_chr1_0" 8536744 8536781
"138" "Lp_chr1_0" 8544476 8544744
"139" "Lp_chr1_0" 8610755 8610944
"140" "Lp_chr1_0" 8611014 8611041
"141" "Lp_chr1_0" 8840818 8840930
"142" "Lp_chr1_0" 8925249 8925286
"143" "Lp_chr1_0" 9227352 9227360
"144" "Lp_chr1_0" 9233308 9233345
"145" "Lp_chr1_0" 9424405 9424455
"146" "Lp_chr1_0" 9490029 9490156
"147" "Lp_chr1_0" 9492003 9492083
"148" "Lp_chr1_0" 9516997 9517073
"149" "Lp_chr1_0" 9552126 9555072
"150" "Lp_chr1_0" 9585702 9586086
"151" "Lp_chr1_0" 9692472 9692551
"152" "Lp_chr1_0" 9692562 9692676
"153" "Lp_chr1_0" 9742437 9742440
"154" "Lp_chr1_0" 9786467 9786889
"155" "Lp_chr1_0" 9902986 9904810
"156" "Lp_chr1_0" 9940107 9940691
"157" "Lp_chr1_0" 9956182 9956325
"158" "Lp_chr1_0" 9983009 9983060
"159" "Lp_chr1_0" 9989135 9989230
"160" "Lp_chr1_0" 10077558 10077566
"161" "Lp_chr1_0" 10132462 10132892
"162" "Lp_chr1_0" 10150719 10150817
"163" "Lp_chr1_0" 10225809 10225898
"164" "Lp_chr1_0" 10225953 10225974
"165" "Lp_chr1_0" 10294222 10300619
"166" "Lp_chr1_0" 10344196 10344356
"167" "Lp_chr1_0" 10346619 10346960
"168" "Lp_chr1_0" 10539114 10539163
"169" "Lp_chr1_0" 10539638 10539647
"170" "Lp_chr1_0" 10554062 10554074
"171" "Lp_chr1_0" 10559182 10559384
"172" "Lp_chr1_0" 10691993 10692249
"173" "Lp_chr1_0" 10695679 10695929
"174" "Lp_chr1_0" 10812674 10812685
"175" "Lp_chr1_0" 10812852 10812884
"176" "Lp_chr1_0" 10814466 10814531
"177" "Lp_chr1_0" 10828132 10828176
"178" "Lp_chr1_0" 10849385 10849502
"179" "Lp_chr1_0" 10879176 10879187
"180" "Lp_chr1_0" 10926906 10926949
"181" "Lp_chr1_0" 10969712 10969791
"182" "Lp_chr1_0" 11024671 11024764
"183" "Lp_chr1_0" 11024806 11024919
"184" "Lp_chr1_0" 11125106 11125398
"185" "Lp_chr1_0" 11348336 11348693
"186" "Lp_chr1_0" 11381202 11381345
"187" "Lp_chr1_0" 11426595 11426776
"188" "Lp_chr1_0" 11858120 11858246
"189" "Lp_chr1_0" 12013440 12013504
"190" "Lp_chr1_0" 12013586 12013664
"191" "Lp_chr1_0" 12100804 12100808
"192" "Lp_chr1_0" 12196227 12196303
"193" "Lp_chr1_0" 12415923 12416024
"194" "Lp_chr1_0" 12430643 12430747
"195" "Lp_chr1_0" 12551669 12551740
"196" "Lp_chr1_0" 12591670 12591880
"197" "Lp_chr1_0" 12669964 12670167
"198" "Lp_chr1_0" 12833182 12833271
"199" "Lp_chr1_0" 12884010 12884298
"200" "Lp_chr1_0" 12885418 12885478
"201" "Lp_chr1_0" 12986721 12986738
"202" "Lp_chr1_0" 12986743 12989299
"203" "Lp_chr1_0" 13045721 13045850
"204" "Lp_chr1_0" 13059043 13059100
"205" "Lp_chr1_0" 13090341 13090445
"206" "Lp_chr1_0" 13124398 13124783
"207" "Lp_chr1_0" 13191708 13191727
"208" "Lp_chr1_0" 13210030 13210442
"209" "Lp_chr1_0" 13212573 13212612
"210" "Lp_chr1_0" 13221315 13222494
"211" "Lp_chr1_0" 13232474 13237973
"212" "Lp_chr1_0" 13245407 13245446
"213" "Lp_chr1_0" 13313869 13314006
"214" "Lp_chr1_0" 13471477 13471486
"215" "Lp_chr1_0" 13473598 13473813
"216" "Lp_chr1_0" 13480606 13483199
"217" "Lp_chr1_0" 13513393 13519436
"218" "Lp_chr1_0" 13519441 13519473
"219" "Lp_chr1_0" 13601283 13601377
"220" "Lp_chr1_0" 13606855 13607319
"221" "Lp_chr1_0" 13617834 13618083
"222" "Lp_chr1_0" 13618120 13618129
"223" "Lp_chr1_0" 13631520 13631569
"224" "Lp_chr1_0" 13691623 13691910
"225" "Lp_chr1_0" 13708868 13709059
"226" "Lp_chr1_0" 13890876 13891319
"227" "Lp_chr1_0" 13895335 13895418
"228" "Lp_chr1_0" 13909648 13909859
"229" "Lp_chr1_0" 13938685 13938954
"230" "Lp_chr1_0" 13984260 13984303
"231" "Lp_chr1_0" 14165020 14165754
"232" "Lp_chr1_0" 14309893 14309980
"233" "Lp_chr1_0" 14315645 14315717
"234" "Lp_chr1_0" 14360396 14360532
"235" "Lp_chr1_0" 14465218 14465501
"236" "Lp_chr1_0" 14764584 14764762
"237" "Lp_chr1_0" 14777398 14777620
"238" "Lp_chr1_0" 14824122 14824507
"239" "Lp_chr1_0" 14896009 14896020
"240" "Lp_chr1_0" 14993224 14993250
"241" "Lp_chr1_0" 15011083 15011193
"242" "Lp_chr1_0" 15013101 15013449
"243" "Lp_chr1_0" 15130640 15130834
"244" "Lp_chr1_0" 15173120 15173356
"245" "Lp_chr1_0" 15239814 15240012
"246" "Lp_chr1_0" 15334749 15334804
"247" "Lp_chr1_0" 15337895 15337914
"248" "Lp_chr1_0" 15338656 15338747
"249" "Lp_chr1_0" 15354796 15354804
"250" "Lp_chr1_0" 15354816 15357522
"251" "Lp_chr1_0" 15409723 15409797
"252" "Lp_chr1_0" 15554816 15554947
"253" "Lp_chr1_0" 15594021 15594030
"254" "Lp_chr1_0" 15594205 15594307
"255" "Lp_chr1_0" 15604474 15604677
"256" "Lp_chr1_0" 15672227 15672332
"257" "Lp_chr1_0" 15687216 15687243
"258" "Lp_chr1_0" 15688459 15688477
"259" "Lp_chr1_0" 15857293 15857498
"260" "Lp_chr1_0" 16073197 16073220
"261" "Lp_chr1_0" 16073396 16073419
"262" "Lp_chr1_0" 16095003 16095334
"263" "Lp_chr1_0" 16224970 16224993
"264" "Lp_chr1_0" 16231074 16231147
"265" "Lp_chr1_0" 16231153 16231169
"266" "Lp_chr1_0" 16313964 16314109
"267" "Lp_chr1_0" 16346343 16346424
"268" "Lp_chr1_0" 16365465 16365599
"269" "Lp_chr1_0" 16644819 16644926
"270" "Lp_chr1_0" 16692544 16692819
"271" "Lp_chr1_0" 16829635 16829763
"272" "Lp_chr1_0" 16898562 16898786
"273" "Lp_chr1_0" 16915280 16915452
"274" "Lp_chr1_0" 16969100 16969370
"275" "Lp_chr1_0" 16980770 16980880
"276" "Lp_chr1_0" 17213163 17213457
"277" "Lp_chr1_0" 17219961 17220108
"278" "Lp_chr1_0" 17288442 17288728
"279" "Lp_chr1_0" 17371447 17371521
"280" "Lp_chr1_0" 17392815 17392966
"281" "Lp_chr1_0" 17439024 17440448
"282" "Lp_chr1_0" 17476952 17481620
"283" "Lp_chr1_0" 17485286 17485690
"284" "Lp_chr1_0" 17650697 17650959
"285" "Lp_chr1_0" 17869285 17869346
"286" "Lp_chr1_0" 17959644 17961215
"287" "Lp_chr1_0" 17982722 17982799
"288" "Lp_chr1_0" 18037228 18037459
"289" "Lp_chr1_0" 18214197 18214502
"290" "Lp_chr1_0" 18335689 18335769
"291" "Lp_chr1_0" 18442276 18442299
"292" "Lp_chr1_0" 18449717 18449779
"293" "Lp_chr1_0" 19753368 19753532
"294" "Lp_chr1_0" 19822382 19822392
"295" "Lp_chr1_0" 20114234 20114437
"296" "Lp_chr1_0" 20123806 20123814
"297" "Lp_chr1_0" 20131552 20131922
"298" "Lp_chr1_0" 20146591 20146686
"299" "Lp_chr1_0" 20154417 20154753
"300" "Lp_chr1_0" 20209128 20209472
"301" "Lp_chr1_0" 20245215 20245569
"302" "Lp_chr1_0" 20254484 20254580
"303" "Lp_chr1_0" 20254765 20254801
"304" "Lp_chr1_0" 20708441 20713083
"305" "Lp_chr1_0" 20787103 20787205
"306" "Lp_chr1_0" 20811178 20813568
"307" "Lp_chr1_0" 20862636 20862806
"308" "Lp_chr1_0" 20877712 20877794
"309" "Lp_chr1_0" 20932934 20933224
"310" "Lp_chr1_0" 20969050 20969227
"311" "Lp_chr1_0" 21122989 21122992
"312" "Lp_chr1_0" 21123011 21123264
"313" "Lp_chr1_0" 21123505 21123537
"314" "Lp_chr1_0" 21157333 21157436
"315" "Lp_chr1_0" 21162609 21162698
"316" "Lp_chr1_0" 21185975 21186277
"317" "Lp_chr1_0" 21186289 21186305
"318" "Lp_chr1_0" 21221158 21221211
"319" "Lp_chr1_0" 21328789 21328835
"320" "Lp_chr1_0" 21346632 21346650
"321" "Lp_chr1_0" 21558409 21561887
"322" "Lp_chr1_0" 21591996 21592109
"323" "Lp_chr1_0" 21767023 21767442
"324" "Lp_chr1_0" 21924641 21924860
"325" "Lp_chr1_0" 21952322 21952545
"326" "Lp_chr1_0" 22004161 22004268
"327" "Lp_chr1_0" 22125015 22125099
"328" "Lp_chr1_0" 22136889 22137155
"329" "Lp_chr1_0" 22147444 22158524
"330" "Lp_chr1_0" 22210338 22210541
"331" "Lp_chr1_0" 22276288 22276379
"332" "Lp_chr1_0" 22325505 22325556
"333" "Lp_chr1_0" 22430963 22431233
"334" "Lp_chr1_0" 22441005 22441042
"335" "Lp_chr1_0" 22445332 22446512
"336" "Lp_chr1_0" 22680017 22680245
"337" "Lp_chr1_0" 22709781 22710252
"338" "Lp_chr1_0" 22713917 22714086
"339" "Lp_chr1_0" 22737375 22737389
"340" "Lp_chr1_0" 22737566 22737624
"341" "Lp_chr1_0" 22737796 22738003
"342" "Lp_chr1_0" 22738512 22741318
"343" "Lp_chr1_0" 22770810 22771216
"344" "Lp_chr1_0" 22771268 22771337
"345" "Lp_chr1_0" 22972168 22972338
"346" "Lp_chr1_0" 22988840 22988956
"347" "Lp_chr1_0" 23090422 23090443
"348" "Lp_chr1_0" 23160380 23160671
"349" "Lp_chr1_0" 23182512 23182580
"350" "Lp_chr1_0" 23269755 23269783
"351" "Lp_chr1_0" 23269803 23270256
"352" "Lp_chr1_0" 23358984 23359025
"353" "Lp_chr1_0" 23423289 23423292
"354" "Lp_chr1_0" 23433640 23433659
"355" "Lp_chr1_0" 23452954 23453068
"356" "Lp_chr1_0" 23501915 23501976
"357" "Lp_chr1_0" 23660725 23660773
"358" "Lp_chr1_0" 23851877 23851882
"359" "Lp_chr1_0" 24086177 24086297
"360" "Lp_chr1_0" 24086491 24086606
"361" "Lp_chr1_0" 24094380 24094453
"362" "Lp_chr1_0" 24154825 24155339
"363" "Lp_chr1_0" 24174686 24176772
"364" "Lp_chr1_0" 24278630 24278782
"365" "Lp_chr1_0" 24329236 24329420
"366" "Lp_chr1_0" 24329986 24330385
"367" "Lp_chr1_0" 24400781 24401185
"368" "Lp_chr1_0" 24688889 24689108
"369" "Lp_chr1_0" 24699019 24699040
"370" "Lp_chr1_0" 24720116 24720152
"371" "Lp_chr1_0" 24758337 24758612
"372" "Lp_chr1_0" 24853146 24853305
"373" "Lp_chr1_0" 24886219 24886336
"374" "Lp_chr1_0" 24898534 24898841
"375" "Lp_chr1_0" 24979869 24980081
"376" "Lp_chr1_0" 25295305 25295697
"377" "Lp_chr1_0" 25317395 25317488
"378" "Lp_chr1_0" 25495092 25495389
"379" "Lp_chr1_0" 25672441 25672675
"380" "Lp_chr1_0" 25685712 25685718
"381" "Lp_chr1_0" 25732174 25732236
"382" "Lp_chr1_0" 25732257 25732369
"383" "Lp_chr1_0" 25739028 25739293
"384" "Lp_chr1_0" 25788909 25790003
"385" "Lp_chr1_0" 25848357 25848722
"386" "Lp_chr1_0" 26092546 26092842
"387" "Lp_chr1_0" 26121305 26121624
"388" "Lp_chr1_0" 26168415 26168958
"389" "Lp_chr1_0" 26243865 26246323
"390" "Lp_chr1_0" 26404537 26404644
"391" "Lp_chr1_0" 26492132 26492237
"392" "Lp_chr1_0" 26563889 26564033
"393" "Lp_chr1_0" 26592230 26592262
"394" "Lp_chr1_0" 26659190 26659223
"395" "Lp_chr1_0" 26769312 26769462
"396" "Lp_chr1_0" 26825231 26825752
"397" "Lp_chr1_0" 26829981 26830199
"398" "Lp_chr1_0" 27195068 27195093
"399" "Lp_chr1_0" 27280743 27280928
"400" "Lp_chr1_0" 27561726 27561787
"401" "Lp_chr1_0" 27755897 27755954
"402" "Lp_chr1_0" 27759371 27759537
"403" "Lp_chr1_0" 27995399 27995597
"404" "Lp_chr1_0" 28129455 28129521
"405" "Lp_chr1_0" 28177921 28177953
"406" "Lp_chr1_0" 28229002 28229102
"407" "Lp_chr1_0" 28229565 28229579
"408" "Lp_chr1_0" 28231902 28231908
"409" "Lp_chr1_0" 28231976 28233261
"410" "Lp_chr1_0" 28243253 28243323
"411" "Lp_chr1_0" 28329691 28329722
"412" "Lp_chr1_0" 28386134 28386518
"413" "Lp_chr1_0" 28499748 28499831
"414" "Lp_chr1_0" 28499896 28504367
"415" "Lp_chr1_0" 28508154 28508350
"416" "Lp_chr1_0" 28533066 28533091
"417" "Lp_chr1_0" 28533095 28533140
"418" "Lp_chr1_0" 28535938 28536098
"419" "Lp_chr1_0" 28655248 28655328
"420" "Lp_chr1_0" 28657068 28657075
"421" "Lp_chr1_0" 28683044 28683050
"422" "Lp_chr1_0" 28683317 28683334
"423" "Lp_chr1_0" 28692409 28692445
"424" "Lp_chr1_0" 28738741 28738781
"425" "Lp_chr1_0" 28783672 28783684
"426" "Lp_chr1_0" 28783968 28784019
"427" "Lp_chr1_0" 29193776 29193913
"428" "Lp_chr1_0" 29208508 29208561
"429" "Lp_chr1_0" 29295631 29295756
"430" "Lp_chr1_0" 29359386 29359652
"431" "Lp_chr1_0" 29531879 29532255
"432" "Lp_chr1_0" 29535249 29535400
"433" "Lp_chr1_0" 29575572 29575679
"434" "Lp_chr1_0" 29597022 29597083
"435" "Lp_chr1_0" 29664852 29664856
"436" "Lp_chr1_0" 29667643 29667713
"437" "Lp_chr1_0" 29744074 29744111
"438" "Lp_chr1_0" 29744132 29744140
"439" "Lp_chr1_0" 29752921 29752968
"440" "Lp_chr1_0" 29759792 29761392
"441" "Lp_chr1_0" 29874479 29874622
"442" "Lp_chr1_0" 29885912 29885993
"443" "Lp_chr1_0" 29932582 29932785
"444" "Lp_chr1_0" 29969426 29969493
"445" "Lp_chr1_0" 30064365 30069350
"446" "Lp_chr1_0" 30107243 30107312
"447" "Lp_chr1_0" 30124870 30125680
"448" "Lp_chr1_0" 30167342 30167488
"449" "Lp_chr1_0" 30167517 30167834
"450" "Lp_chr1_0" 30265026 30265130
"451" "Lp_chr1_0" 30278003 30278060
"452" "Lp_chr1_0" 30278111 30278137
"453" "Lp_chr1_0" 30351761 30352151
"454" "Lp_chr1_0" 30358525 30358615
"455" "Lp_chr1_0" 30372166 30372309
"456" "Lp_chr1_0" 30516139 30516382
"457" "Lp_chr1_0" 30780569 30780728
"458" "Lp_chr1_0" 30829422 30829522
"459" "Lp_chr1_0" 30884149 30884246
"460" "Lp_chr1_0" 30924270 30924472
"461" "Lp_chr1_0" 30963268 30963394
"462" "Lp_chr1_0" 30982049 30982086
"463" "Lp_chr1_0" 30982139 30984612
"464" "Lp_chr1_0" 31047533 31047688
"465" "Lp_chr1_0" 31156693 31156898
"466" "Lp_chr1_0" 31156978 31156988
"467" "Lp_chr1_0" 31166785 31166967
"468" "Lp_chr1_0" 31327133 31327141
"469" "Lp_chr1_0" 31563828 31564027
"470" "Lp_chr1_0" 31676367 31676524
"471" "Lp_chr1_0" 31783618 31784144
"472" "Lp_chr1_0" 31813437 31813520
"473" "Lp_chr1_0" 31875227 31875404
"474" "Lp_chr1_0" 31944156 31944368
"475" "Lp_chr1_0" 32007456 32007874
"476" "Lp_chr1_0" 32222621 32222784
"477" "Lp_chr1_0" 32222821 32223102
"478" "Lp_chr1_0" 32248420 32248430
"479" "Lp_chr1_0" 32379606 32379623
"480" "Lp_chr1_0" 32513843 32513862
"481" "Lp_chr1_0" 32643191 32643394
"482" "Lp_chr1_0" 32727260 32727377
"483" "Lp_chr1_0" 32727395 32727402
"484" "Lp_chr1_0" 32736324 32738888
"485" "Lp_chr1_0" 32810097 32810196
"486" "Lp_chr1_0" 32858048 32858132
"487" "Lp_chr1_0" 32858137 32860517
"488" "Lp_chr1_0" 32876178 32876195
"489" "Lp_chr1_0" 32924936 32927588
"490" "Lp_chr1_0" 32936059 32936270
"491" "Lp_chr1_0" 32940331 32940345
"492" "Lp_chr1_0" 32940459 32940826
"493" "Lp_chr1_0" 32972001 32972204
"494" "Lp_chr1_0" 32992847 32992870
"495" "Lp_chr1_0" 33057537 33057636
"496" "Lp_chr1_0" 33078809 33079111
"497" "Lp_chr1_0" 33091297 33091410
"498" "Lp_chr1_0" 33236762 33236896
"499" "Lp_chr1_0" 33695175 33695179
"500" "Lp_chr1_0" 34075916 34076283
"501" "Lp_chr1_0" 34210578 34210630
"502" "Lp_chr1_0" 34219145 34219332
"503" "Lp_chr1_0" 34265080 34265152
"504" "Lp_chr1_0" 34397926 34398063
"505" "Lp_chr1_0" 34499250 34499348
"506" "Lp_chr1_0" 34518069 34518208
"507" "Lp_chr1_0" 34788221 34788374
"508" "Lp_chr1_0" 34901757 34901937
"509" "Lp_chr1_0" 34918022 34918431
"510" "Lp_chr1_0" 35101354 35101364
"511" "Lp_chr1_0" 35101525 35103668
"512" "Lp_chr1_0" 35152623 35152679
"513" "Lp_chr1_0" 35152746 35152757
"514" "Lp_chr1_0" 35152769 35152793
"515" "Lp_chr1_0" 35152879 35152970
"516" "Lp_chr1_0" 35261238 35261247
"517" "Lp_chr1_0" 35380240 35380319
"518" "Lp_chr1_0" 35437250 35437591
"519" "Lp_chr1_0" 35439129 35439170
"520" "Lp_chr1_0" 35462148 35462228
"521" "Lp_chr1_0" 35487716 35489644
"522" "Lp_chr1_0" 35511469 35511628
"523" "Lp_chr1_0" 35514128 35514237
"524" "Lp_chr1_0" 35541333 35541358
"525" "Lp_chr1_0" 35541381 35541433
"526" "Lp_chr1_0" 35541450 35541574
"527" "Lp_chr1_0" 35562764 35562855
"528" "Lp_chr1_0" 35711688 35711764
"529" "Lp_chr1_0" 35771889 35771979
"530" "Lp_chr1_0" 35772017 35772174
"531" "Lp_chr1_0" 35887630 35887732
"532" "Lp_chr1_0" 35947485 35947684
"533" "Lp_chr1_0" 36028011 36030593
"534" "Lp_chr1_0" 36078740 36079085
"535" "Lp_chr1_0" 36103285 36106379
"536" "Lp_chr1_0" 36130037 36130328
"537" "Lp_chr1_0" 36186317 36186533
"538" "Lp_chr1_0" 36392319 36392370
"539" "Lp_chr1_0" 36392381 36392847
"540" "Lp_chr1_0" 36569493 36569602
"541" "Lp_chr1_0" 36836011 36836021
"542" "Lp_chr1_0" 36856024 36856053
"543" "Lp_chr1_0" 36863621 36864170
"544" "Lp_chr1_0" 37415428 37415515
"545" "Lp_chr1_0" 37427209 37427261
"546" "Lp_chr1_0" 38063264 38063288
"547" "Lp_chr1_0" 38166919 38166931
"548" "Lp_chr1_0" 38166970 38166975
"549" "Lp_chr1_0" 38178317 38179238
"550" "Lp_chr1_0" 38179298 38179310
"551" "Lp_chr1_0" 38190101 38190265
"552" "Lp_chr1_0" 38195982 38196054
"553" "Lp_chr1_0" 38213932 38213968
"554" "Lp_chr1_0" 38415585 38415699
"555" "Lp_chr1_0" 38426598 38426750
"556" "Lp_chr1_0" 38468682 38468766
"557" "Lp_chr1_0" 38495366 38495465
"558" "Lp_chr1_0" 38500548 38500638
"559" "Lp_chr1_0" 38500649 38500859
"560" "Lp_chr1_0" 38576758 38576947
"561" "Lp_chr1_0" 38577017 38577044
"562" "Lp_chr1_0" 38593295 38593388
"563" "Lp_chr1_0" 39267330 39267789
"564" "Lp_chr1_0" 39594201 39594501
"565" "Lp_chr1_0" 39814687 39814706
"566" "Lp_chr1_0" 39814728 39814790
"567" "Lp_chr1_0" 39966371 39966423
"568" "Lp_chr1_0" 39973245 39973357
"569" "Lp_chr1_0" 39997851 39997924
"570" "Lp_chr1_0" 40005051 40005068
"571" "Lp_chr1_0" 40566092 40566125
"572" "Lp_chr1_0" 40706449 40706625
"573" "Lp_chr1_0" 40707918 40707928
"574" "Lp_chr1_0" 40819758 40819820
"575" "Lp_chr1_0" 40848714 40848851
"576" "Lp_chr1_0" 40870847 40870951
"577" "Lp_chr1_0" 41159563 41159636
"578" "Lp_chr1_0" 41159663 41159695
"579" "Lp_chr1_0" 41354695 41354700
"580" "Lp_chr1_0" 41354750 41354772
"581" "Lp_chr1_0" 41594840 41594891
"582" "Lp_chr1_0" 41594982 41596518
"583" "Lp_chr1_0" 41713815 41713828
"584" "Lp_chr1_0" 41914224 41914249
"585" "Lp_chr1_0" 41914262 41914272
"586" "Lp_chr1_0" 41914572 41914661
"587" "Lp_chr1_0" 41957808 41958183
"588" "Lp_chr1_0" 41959379 41959510
"589" "Lp_chr1_0" 42024151 42024438
"590" "Lp_chr1_0" 42033465 42033573
"591" "Lp_chr1_0" 42124760 42124861
"592" "Lp_chr1_0" 42143427 42143619
"593" "Lp_chr1_0" 42146240 42146364
"594" "Lp_chr1_0" 42543296 42543529
"595" "Lp_chr1_0" 42571991 42572173
"596" "Lp_chr1_0" 42599910 42600021
"597" "Lp_chr1_0" 42622509 42622615
"598" "Lp_chr1_0" 42626664 42626784
"599" "Lp_chr1_0" 42635954 42635957
"600" "Lp_chr1_0" 42646312 42649196
"601" "Lp_chr1_0" 42887150 42887264
"602" "Lp_chr1_0" 42952814 42957502
"603" "Lp_chr1_0" 43076132 43076223
"604" "Lp_chr1_0" 43087625 43087688
"605" "Lp_chr1_0" 43109138 43109184
"606" "Lp_chr1_0" 43122707 43122749
"607" "Lp_chr1_0" 43167509 43167642
"608" "Lp_chr1_0" 43204378 43208704
"609" "Lp_chr1_0" 43243404 43243419
"610" "Lp_chr1_0" 43243452 43243531
"611" "Lp_chr1_0" 43253090 43253258
"612" "Lp_chr1_0" 43489372 43489388
"613" "Lp_chr1_0" 43489395 43489469
"614" "Lp_chr1_0" 43699936 43700015
"615" "Lp_chr1_0" 43700175 43700230
"616" "Lp_chr1_0" 43799950 43800241
"617" "Lp_chr1_0" 43874116 43874188
"618" "Lp_chr1_0" 43907866 43907872
"619" "Lp_chr1_0" 43907916 43907924
"620" "Lp_chr1_0" 43910073 43910167
"621" "Lp_chr1_0" 43945613 43945805
"622" "Lp_chr1_0" 43974957 43974966
"623" "Lp_chr1_0" 43996685 43996820
"624" "Lp_chr1_0" 44021737 44021961
"625" "Lp_chr1_0" 44059898 44060425
"626" "Lp_chr1_0" 44060478 44060559
"627" "Lp_chr1_0" 44069398 44069697
"628" "Lp_chr1_0" 44148118 44148346
"629" "Lp_chr1_0" 44226100 44226306
"630" "Lp_chr1_0" 44233153 44233174
"631" "Lp_chr1_0" 44233434 44233522
"632" "Lp_chr1_0" 44285292 44285334
"633" "Lp_chr1_0" 44306659 44306780
"634" "Lp_chr1_0" 44313612 44313622
"635" "Lp_chr1_0" 44340878 44340982
"636" "Lp_chr1_0" 44341084 44341094
"637" "Lp_chr1_0" 44341104 44341256
"638" "Lp_chr1_0" 44346280 44346347
"639" "Lp_chr1_0" 44346456 44346536
"640" "Lp_chr1_0" 44367341 44367416
"641" "Lp_chr1_0" 44417830 44419799
"642" "Lp_chr1_0" 44424611 44424713
"643" "Lp_chr1_0" 44424724 44424735
"644" "Lp_chr1_0" 44520411 44520514
"645" "Lp_chr1_0" 44520578 44524652
"646" "Lp_chr1_0" 44553852 44553889
"647" "Lp_chr1_0" 44699504 44700314
"648" "Lp_chr1_0" 44863268 44863426
"649" "Lp_chr1_0" 44877651 44877725
"650" "Lp_chr1_0" 44954344 44954409
"651" "Lp_chr1_0" 44954425 44954464
"652" "Lp_chr1_0" 44978433 44983198
"653" "Lp_chr1_0" 45237349 45237725
"654" "Lp_chr1_0" 45264091 45264094
"655" "Lp_chr1_0" 45435121 45435188
"656" "Lp_chr1_0" 45659783 45661094
"657" "Lp_chr1_0" 45820609 45820782
"658" "Lp_chr1_0" 46006953 46007267
"659" "Lp_chr1_0" 46373323 46373367
"660" "Lp_chr1_0" 46373380 46373393
"661" "Lp_chr1_0" 46374530 46374606
"662" "Lp_chr1_0" 46382970 46383020
"663" "Lp_chr1_0" 46494131 46494491
"664" "Lp_chr1_0" 46589859 46589917
"665" "Lp_chr1_0" 46725941 46726863
"666" "Lp_chr1_0" 46729382 46729452
"667" "Lp_chr1_0" 46907090 46907419
"668" "Lp_chr1_0" 46916997 46917147
"669" "Lp_chr1_0" 46947025 46947189
"670" "Lp_chr1_0" 47048067 47048237
"671" "Lp_chr1_0" 47125649 47125948
"672" "Lp_chr1_0" 47414006 47414217
"673" "Lp_chr1_0" 47578295 47578360
"674" "Lp_chr1_0" 47793483 47793579
"675" "Lp_chr1_0" 47811601 47811687
"676" "Lp_chr1_0" 47859125 47859193
"677" "Lp_chr1_0" 47892786 47892988
"678" "Lp_chr1_0" 47938869 47938874
"679" "Lp_chr1_0" 47938982 47939296
"680" "Lp_chr1_0" 47996149 47996172
"681" "Lp_chr1_0" 48041907 48042065
"682" "Lp_chr1_0" 48700476 48700493
"683" "Lp_chr1_0" 48700521 48700812
"684" "Lp_chr1_0" 48702641 48703223
"685" "Lp_chr1_0" 48754655 48754659
"686" "Lp_chr1_0" 48780378 48780384
"687" "Lp_chr1_0" 48863512 48863547
"688" "Lp_chr1_0" 48863601 48863689
"689" "Lp_chr1_0" 48863720 48863734
"690" "Lp_chr1_0" 48932705 48932908
"691" "Lp_chr1_0" 49042751 49042873
"692" "Lp_chr1_0" 49146096 49146131
"693" "Lp_chr1_0" 49250686 49255301
"694" "Lp_chr1_0" 49270792 49270866
"695" "Lp_chr1_0" 49283323 49283764
"696" "Lp_chr1_0" 49318530 49318711
"697" "Lp_chr1_0" 49401364 49401567
"698" "Lp_chr1_0" 49542926 49542949
"699" "Lp_chr1_0" 49637499 49637557
"700" "Lp_chr1_0" 49637632 49637753
"701" "Lp_chr1_0" 49668112 49668372
"702" "Lp_chr1_0" 49723166 49723235
"703" "Lp_chr1_0" 49826162 49826341
"704" "Lp_chr1_0" 49896037 49896072
"705" "Lp_chr1_0" 50010261 50010311
"706" "Lp_chr1_0" 50286227 50286545
"707" "Lp_chr1_0" 50478876 50479284
"708" "Lp_chr1_0" 50479589 50479682
"709" "Lp_chr1_0" 50559023 50559469
"710" "Lp_chr1_0" 50930471 50930727
"711" "Lp_chr1_0" 50976677 50976973
"712" "Lp_chr1_0" 51093690 51093856
"713" "Lp_chr1_0" 51148359 51148489
"714" "Lp_chr1_0" 51174985 51176708
"715" "Lp_chr1_0" 51204664 51204670
"716" "Lp_chr1_0" 51275961 51276061
"717" "Lp_chr1_0" 51316747 51316985
"718" "Lp_chr1_0" 51368534 51368545
"719" "Lp_chr1_0" 51447431 51447438
"720" "Lp_chr1_0" 51595561 51595597
"721" "Lp_chr1_0" 51706506 51706709
"722" "Lp_chr1_0" 51838157 51838390
"723" "Lp_chr1_0" 51881369 51881469
"724" "Lp_chr1_0" 51881584 51881766
"725" "Lp_chr1_0" 51925704 51925739
"726" "Lp_chr1_0" 52110499 52110763
"727" "Lp_chr1_0" 52219484 52219545
"728" "Lp_chr1_0" 52374805 52374838
"729" "Lp_chr1_0" 52399600 52399743
"730" "Lp_chr1_0" 52494188 52494196
"731" "Lp_chr1_0" 52494241 52494315
"732" "Lp_chr1_0" 52593337 52593387
"733" "Lp_chr1_0" 52827250 52827630
"734" "Lp_chr1_0" 52953803 52953861
"735" "Lp_chr1_0" 52977534 52978021
"736" "Lp_chr1_0" 52985595 52986031
"737" "Lp_chr1_0" 53031536 53031832
"738" "Lp_chr1_0" 53059986 53059991
"739" "Lp_chr1_0" 53060279 53060299
"740" "Lp_chr1_0" 53085254 53085283
"741" "Lp_chr1_0" 53191597 53191674
"742" "Lp_chr1_0" 53230457 53230685
"743" "Lp_chr1_0" 53308881 53309033
"744" "Lp_chr1_0" 53309091 53309100
"745" "Lp_chr1_0" 53351098 53351140
"746" "Lp_chr1_0" 53416138 53416156
"747" "Lp_chr1_0" 53507589 53507878
"748" "Lp_chr1_0" 53710917 53715606
"749" "Lp_chr1_0" 53732133 53732163
"750" "Lp_chr1_0" 53798162 53798215
"751" "Lp_chr1_0" 53808501 53808951
"752" "Lp_chr1_0" 53814895 53815057
"753" "Lp_chr1_0" 53869141 53869441
"754" "Lp_chr1_0" 53964268 53964544
"755" "Lp_chr1_0" 54000228 54000629
"756" "Lp_chr1_0" 54010443 54010460
"757" "Lp_chr1_0" 54031777 54031980
"758" "Lp_chr1_0" 54079379 54080605
"759" "Lp_chr1_0" 54127267 54127591
"760" "Lp_chr1_0" 54184990 54185193
"761" "Lp_chr1_0" 54638171 54638377
"762" "Lp_chr1_0" 54638458 54638648
"763" "Lp_chr1_0" 55003108 55003368
"764" "Lp_chr1_0" 55018692 55019045
"765" "Lp_chr1_0" 55250654 55251496
"766" "Lp_chr1_0" 55283155 55283432
"767" "Lp_chr1_0" 55314052 55314312
"768" "Lp_chr1_0" 55325890 55325996
"769" "Lp_chr1_0" 55410647 55410797
"770" "Lp_chr1_0" 55507656 55507794
"771" "Lp_chr1_0" 55957316 55957589
"772" "Lp_chr1_0" 56069546 56069593
"773" "Lp_chr1_0" 56069599 56069611
"774" "Lp_chr1_0" 56077607 56077611
"775" "Lp_chr1_0" 56159531 56159584
"776" "Lp_chr1_0" 56159614 56164889
"777" "Lp_chr1_0" 56323092 56323326
"778" "Lp_chr1_0" 56330025 56330135
"779" "Lp_chr1_0" 56463396 56463464
"780" "Lp_chr1_0" 56492834 56492912
"781" "Lp_chr1_0" 56819704 56819832
"782" "Lp_chr1_0" 56856484 56856514
"783" "Lp_chr1_0" 56878650 56883683
"784" "Lp_chr1_0" 56896492 56896900
"785" "Lp_chr1_0" 56909295 56909416
"786" "Lp_chr1_0" 56963412 56963491
"787" "Lp_chr1_0" 56972542 56972716
"788" "Lp_chr1_0" 57049627 57049745
"789" "Lp_chr1_0" 57049868 57049924
"790" "Lp_chr1_0" 57084649 57084706
"791" "Lp_chr1_0" 57140805 57143968
"792" "Lp_chr1_0" 57178853 57178996
"793" "Lp_chr1_0" 57199287 57199317
"794" "Lp_chr1_0" 57199331 57199408
"795" "Lp_chr1_0" 57296962 57297368
"796" "Lp_chr1_0" 57367590 57367720
"797" "Lp_chr1_0" 57536820 57537030
"798" "Lp_chr1_0" 57623111 57628182
"799" "Lp_chr1_0" 57719077 57719119
"800" "Lp_chr1_0" 57780288 57780452
"801" "Lp_chr1_0" 57806900 57807006
"802" "Lp_chr1_0" 58084490 58084546
"803" "Lp_chr1_0" 58288308 58288419
"804" "Lp_chr1_0" 58341618 58341647
"805" "Lp_chr1_0" 58468819 58469014
"806" "Lp_chr1_0" 58502216 58502360
"807" "Lp_chr1_0" 58564247 58564434
"808" "Lp_chr1_0" 58647428 58647568
"809" "Lp_chr1_0" 58682171 58682346
"810" "Lp_chr1_0" 58687417 58687566
"811" "Lp_chr1_0" 58687733 58687768
"812" "Lp_chr1_0" 58791077 58791218
"813" "Lp_chr1_0" 58814770 58814888
"814" "Lp_chr1_0" 59163638 59163735
"815" "Lp_chr1_0" 59584716 59584841
"816" "Lp_chr1_0" 59669547 59669826
"817" "Lp_chr1_0" 59858931 59859249
"818" "Lp_chr1_0" 59957970 59958149
"819" "Lp_chr1_0" 59997129 59997277
"820" "Lp_chr1_0" 60059736 60059743
"821" "Lp_chr1_0" 60059751 60059855
"822" "Lp_chr1_0" 60067634 60067796
"823" "Lp_chr1_0" 60067817 60067838
"824" "Lp_chr1_0" 60090502 60090744
"825" "Lp_chr1_0" 60110448 60110552
"826" "Lp_chr1_0" 60132458 60132480
"827" "Lp_chr1_0" 60132717 60132824
"828" "Lp_chr1_0" 60149929 60149995
"829" "Lp_chr1_0" 60191312 60191322
"830" "Lp_chr1_0" 60233648 60233674
"831" "Lp_chr1_0" 60233696 60233709
"832" "Lp_chr1_0" 60236373 60236414
"833" "Lp_chr1_0" 60465303 60465521
"834" "Lp_chr1_0" 60559026 60559189
"835" "Lp_chr1_0" 60614264 60614462
"836" "Lp_chr1_0" 60628319 60628348
"837" "Lp_chr1_0" 60686109 60686185
"838" "Lp_chr1_0" 60714549 60714895
"839" "Lp_chr1_0" 60798213 60798423
"840" "Lp_chr1_0" 61013855 61013861
"841" "Lp_chr1_0" 61255387 61255480
"842" "Lp_chr1_0" 61270331 61270334
"843" "Lp_chr1_0" 61516512 61516518
"844" "Lp_chr1_0" 61573612 61573624
"845" "Lp_chr1_0" 62017648 62017944
"846" "Lp_chr1_0" 62172889 62172905
"847" "Lp_chr1_0" 62173284 62173394
"848" "Lp_chr1_0" 62208828 62208838
"849" "Lp_chr1_0" 62252405 62252697
"850" "Lp_chr1_0" 62277669 62277794
"851" "Lp_chr1_0" 62572999 62573021
"852" "Lp_chr1_0" 62573032 62573043
"853" "Lp_chr1_0" 62573070 62573161
"854" "Lp_chr1_0" 63270430 63270671
"855" "Lp_chr1_0" 63290385 63290447
"856" "Lp_chr1_0" 63371516 63371566
"857" "Lp_chr1_0" 63399372 63399764
"858" "Lp_chr1_0" 63445401 63445406
"859" "Lp_chr1_0" 63460455 63460831
"860" "Lp_chr1_0" 63517726 63517731
"861" "Lp_chr1_0" 63595489 63595567
"862" "Lp_chr1_0" 63630879 63631033
"863" "Lp_chr1_0" 63663710 63663759
"864" "Lp_chr1_0" 63707468 63707484
"865" "Lp_chr1_0" 63707490 63707561
"866" "Lp_chr1_0" 63773321 63773482
"867" "Lp_chr1_0" 63774206 63774257
"868" "Lp_chr1_0" 63774519 63774542
"869" "Lp_chr1_0" 63851738 63852096
"870" "Lp_chr1_0" 63874079 63874266
"871" "Lp_chr1_0" 64338224 64338292
"872" "Lp_chr1_0" 64408921 64409098
"873" "Lp_chr1_0" 64505493 64505646
"874" "Lp_chr1_0" 64527352 64527628
"875" "Lp_chr1_0" 64629079 64629287
"876" "Lp_chr1_0" 64632361 64634955
"877" "Lp_chr1_0" 64637984 64638327
"878" "Lp_chr1_0" 64684072 64684203
"879" "Lp_chr1_0" 64780682 64780740
"880" "Lp_chr1_0" 64840288 64842294
"881" "Lp_chr1_0" 64848929 64849603
"882" "Lp_chr1_0" 65104309 65104464
"883" "Lp_chr1_0" 65104610 65104616
"884" "Lp_chr1_0" 65145429 65145572
"885" "Lp_chr1_0" 65160066 65160160
"886" "Lp_chr1_0" 65286671 65287288
"887" "Lp_chr1_0" 65376121 65376175
"888" "Lp_chr1_0" 65487804 65487898
"889" "Lp_chr1_0" 65538381 65538427
"890" "Lp_chr1_0" 65691462 65691555
"891" "Lp_chr1_0" 65771987 65772357
"892" "Lp_chr1_0" 65789718 65790074
"893" "Lp_chr1_0" 65807374 65808567
"894" "Lp_chr1_0" 65823945 65824109
"895" "Lp_chr1_0" 65834008 65834035
"896" "Lp_chr1_0" 65973822 65973860
"897" "Lp_chr1_0" 65973922 65973931
"898" "Lp_chr1_0" 66314114 66314137
"899" "Lp_chr1_0" 66314237 66314243
"900" "Lp_chr1_0" 66425746 66425863
"901" "Lp_chr1_0" 66443147 66443169
"902" "Lp_chr1_0" 66494943 66495378
"903" "Lp_chr1_0" 66555687 66555700
"904" "Lp_chr1_0" 66635556 66635774
"905" "Lp_chr1_0" 66724945 66725032
"906" "Lp_chr1_0" 66770308 66770385
"907" "Lp_chr1_0" 66842352 66842556
"908" "Lp_chr1_0" 66870590 66870624
"909" "Lp_chr1_0" 66870660 66870673
"910" "Lp_chr1_0" 66987095 66987326
"911" "Lp_chr1_0" 67082586 67082674
"912" "Lp_chr1_0" 67123920 67123964
"913" "Lp_chr1_0" 67123977 67123981
"914" "Lp_chr1_0" 67325862 67326175
"915" "Lp_chr1_0" 67472956 67473114
"916" "Lp_chr1_0" 67506889 67506916
"917" "Lp_chr1_0" 67507494 67507529
"918" "Lp_chr1_0" 67535666 67535980
"919" "Lp_chr1_0" 67549434 67549741
"920" "Lp_chr1_0" 67608951 67608958
"921" "Lp_chr1_0" 67779514 67783697
"922" "Lp_chr1_0" 67783725 67783879
"923" "Lp_chr1_0" 67881458 67881475
"924" "Lp_chr1_0" 68062460 68062483
"925" "Lp_chr1_0" 68080413 68080429
"926" "Lp_chr1_0" 68110930 68111230
"927" "Lp_chr1_0" 68145630 68145743
"928" "Lp_chr1_0" 68165288 68165339
"929" "Lp_chr1_0" 68171203 68171622
"930" "Lp_chr1_0" 68189311 68189698
"931" "Lp_chr1_0" 68271796 68271923
"932" "Lp_chr1_0" 68369000 68369075
"933" "Lp_chr1_0" 68532266 68532643
"934" "Lp_chr1_0" 68613742 68613813
"935" "Lp_chr1_0" 68661116 68661466
"936" "Lp_chr1_0" 68842296 68842383
"937" "Lp_chr1_0" 68925331 68925519
"938" "Lp_chr1_0" 68925560 68925957
"939" "Lp_chr1_0" 69031729 69036030
"940" "Lp_chr1_0" 69067124 69067256
"941" "Lp_chr1_0" 69076518 69076614
"942" "Lp_chr1_0" 69076642 69076651
"943" "Lp_chr1_0" 69104522 69104775
"944" "Lp_chr1_0" 69158172 69158271
"945" "Lp_chr1_0" 69167176 69170662
"946" "Lp_chr1_0" 69405790 69405868
"947" "Lp_chr1_0" 69461645 69461774
"948" "Lp_chr1_0" 69510276 69511573
"949" "Lp_chr1_0" 69562339 69562356
"950" "Lp_chr1_0" 69562384 69562542
"951" "Lp_chr1_0" 69633587 69633608
"952" "Lp_chr1_0" 69633639 69633669
"953" "Lp_chr1_0" 69652042 69652045
"954" "Lp_chr1_0" 69652059 69652169
"955" "Lp_chr1_0" 69664546 69664583
"956" "Lp_chr1_0" 69707544 69707623
"957" "Lp_chr1_0" 69740543 69740634
"958" "Lp_chr1_0" 69805977 69806152
"959" "Lp_chr1_0" 69832719 69833025
"960" "Lp_chr1_0" 69860244 69860638
"961" "Lp_chr1_0" 69959043 69960261
"962" "Lp_chr1_0" 70008448 70008674
"963" "Lp_chr1_0" 70016493 70016568
"964" "Lp_chr1_0" 70323931 70324366
"965" "Lp_chr1_0" 70324412 70324441
"966" "Lp_chr1_0" 70934400 70934501
"967" "Lp_chr1_0" 71038004 71038139
"968" "Lp_chr1_0" 71186353 71186645
"969" "Lp_chr1_0" 71711758 71712126
"970" "Lp_chr1_0" 71725911 71726020
"971" "Lp_chr1_0" 72715860 72716160
"972" "Lp_chr1_0" 72751973 72755181
"973" "Lp_chr1_0" 72768990 72769297
"974" "Lp_chr1_0" 73145228 73145235
"975" "Lp_chr1_0" 73209537 73209739
"976" "Lp_chr1_0" 73210056 73210175
"977" "Lp_chr1_0" 73210386 73210650
"978" "Lp_chr1_0" 73277115 73277275
"979" "Lp_chr1_0" 73282611 73282634
"980" "Lp_chr1_0" 73298709 73298896
"981" "Lp_chr1_0" 73352899 73353056
"982" "Lp_chr1_0" 73386067 73386111
"983" "Lp_chr1_0" 73391627 73391954
"984" "Lp_chr1_0" 73492150 73492360
"985" "Lp_chr1_0" 73499889 73500104
"986" "Lp_chr1_0" 73520879 73521115
"987" "Lp_chr1_0" 73566892 73569287
"988" "Lp_chr1_0" 73614961 73614966
"989" "Lp_chr1_0" 73723452 73723477
"990" "Lp_chr1_0" 73734119 73734233
"991" "Lp_chr1_0" 73926812 73927017
"992" "Lp_chr1_0" 73981309 73981364
"993" "Lp_chr1_0" 74004390 74004470
"994" "Lp_chr1_0" 74170991 74171110
"995" "Lp_chr1_0" 74174666 74174706
"996" "Lp_chr1_0" 74383473 74383669
"997" "Lp_chr1_0" 74388994 74389000
"998" "Lp_chr1_0" 74569259 74569632
"999" "Lp_chr1_0" 74579221 74579631
"1000" "Lp_chr1_0" 74678972 74679099
"1001" "Lp_chr1_0" 74711014 74711018
"1002" "Lp_chr1_0" 74711028 74711127
"1003" "Lp_chr1_0" 74735789 74736210
"1004" "Lp_chr1_0" 74777565 74777581
"1005" "Lp_chr1_0" 74813486 74813817
"1006" "Lp_chr1_0" 74914660 74914888
"1007" "Lp_chr1_0" 74930318 74930479
"1008" "Lp_chr1_0" 75009899 75009920
"1009" "Lp_chr1_0" 75020057 75020401
"1010" "Lp_chr1_0" 75036609 75036690
"1011" "Lp_chr1_0" 75077095 75077152
"1012" "Lp_chr1_0" 75185623 75185721
"1013" "Lp_chr1_0" 75185918 75186008
"1014" "Lp_chr1_0" 75374244 75374312
"1015" "Lp_chr1_0" 75498188 75498984
"1016" "Lp_chr1_0" 75515084 75515340
"1017" "Lp_chr1_0" 75554005 75554081
"1018" "Lp_chr1_0" 75802953 75802962
"1019" "Lp_chr1_0" 76128373 76128684
"1020" "Lp_chr1_0" 76151752 76151762
"1021" "Lp_chr1_0" 76334199 76334208
"1022" "Lp_chr1_0" 76590183 76590326
"1023" "Lp_chr1_0" 76590385 76590423
"1024" "Lp_chr1_0" 76703020 76703055
"1025" "Lp_chr1_0" 76703060 76703079
"1026" "Lp_chr1_0" 76712248 76712502
"1027" "Lp_chr1_0" 76750700 76750906
"1028" "Lp_chr1_0" 76750947 76751011
"1029" "Lp_chr1_0" 76800571 76800594
"1030" "Lp_chr1_0" 76831016 76831022
"1031" "Lp_chr1_0" 76831030 76831140
"1032" "Lp_chr1_0" 76905847 76906064
"1033" "Lp_chr1_0" 76982764 76982918
"1034" "Lp_chr1_0" 77029713 77029856
"1035" "Lp_chr1_0" 77096102 77096327
"1036" "Lp_chr1_0" 77270540 77270957
"1037" "Lp_chr1_0" 77321001 77321081
"1038" "Lp_chr1_0" 77321125 77321181
"1039" "Lp_chr1_0" 77467968 77468038
"1040" "Lp_chr1_0" 77498674 77498885
"1041" "Lp_chr1_0" 77526596 77526863
"1042" "Lp_chr1_0" 77526867 77526870
"1043" "Lp_chr1_0" 77567715 77567973
"1044" "Lp_chr1_0" 77588428 77588571
"1045" "Lp_chr1_0" 77597146 77597226
"1046" "Lp_chr1_0" 77650345 77652702
"1047" "Lp_chr1_0" 77726088 77730884
"1048" "Lp_chr1_0" 77782014 77782111
"1049" "Lp_chr1_0" 77862322 77862335
"1050" "Lp_chr1_0" 77862394 77862400
"1051" "Lp_chr1_0" 77862489 77864028
"1052" "Lp_chr1_0" 77869339 77869348
"1053" "Lp_chr1_0" 77872334 77872359
"1054" "Lp_chr1_0" 78051791 78051808
"1055" "Lp_chr1_0" 78051875 78052041
"1056" "Lp_chr1_0" 78059031 78059035
"1057" "Lp_chr1_0" 78253870 78254084
"1058" "Lp_chr1_0" 78302460 78302828
"1059" "Lp_chr1_0" 78328350 78328551
"1060" "Lp_chr1_0" 78346539 78346731
"1061" "Lp_chr1_0" 78408236 78408408
"1062" "Lp_chr1_0" 78601619 78601827
"1063" "Lp_chr1_0" 78608706 78608817
"1064" "Lp_chr1_0" 78663211 78664148
"1065" "Lp_chr1_0" 78664152 78664168
"1066" "Lp_chr1_0" 78823514 78823739
"1067" "Lp_chr1_0" 79028648 79028918
"1068" "Lp_chr1_0" 79149057 79149074
"1069" "Lp_chr1_0" 79238607 79238733
"1070" "Lp_chr1_0" 79244545 79244685
"1071" "Lp_chr1_0" 79263001 79263060
"1072" "Lp_chr1_0" 79302727 79305951
"1073" "Lp_chr1_0" 79503148 79503230
"1074" "Lp_chr1_0" 79511565 79511698
"1075" "Lp_chr1_0" 79523361 79523489
"1076" "Lp_chr1_0" 79523547 79523581
"1077" "Lp_chr1_0" 79537131 79543273
"1078" "Lp_chr1_0" 79598532 79598582
"1079" "Lp_chr1_0" 79811678 79811764
"1080" "Lp_chr1_0" 79846087 79846099
"1081" "Lp_chr1_0" 79846122 79846213
"1082" "Lp_chr1_0" 80048746 80048828
"1083" "Lp_chr1_0" 80123798 80123919
"1084" "Lp_chr1_0" 80123968 80124258
"1085" "Lp_chr1_0" 80143811 80143873
"1086" "Lp_chr1_0" 80171917 80172115
"1087" "Lp_chr1_0" 80299657 80299725
"1088" "Lp_chr1_0" 80322091 80322351
"1089" "Lp_chr1_0" 80339401 80339456
"1090" "Lp_chr1_0" 80431105 80431154
"1091" "Lp_chr1_0" 80431235 80431239
"1092" "Lp_chr1_0" 80480318 80480387
"1093" "Lp_chr1_0" 80489146 80489328
"1094" "Lp_chr1_0" 80502752 80502856
"1095" "Lp_chr1_0" 80594572 80594651
"1096" "Lp_chr1_0" 80681731 80681928
"1097" "Lp_chr1_0" 80719072 80719323
"1098" "Lp_chr1_0" 80942526 80942622
"1099" "Lp_chr1_0" 80953613 80955688
"1100" "Lp_chr1_0" 80993645 80993721
"1101" "Lp_chr1_0" 80994032 80994073
"1102" "Lp_chr1_0" 81214499 81214791
"1103" "Lp_chr1_0" 81362084 81362182
"1104" "Lp_chr1_0" 81364134 81364143
"1105" "Lp_chr1_0" 81383117 81383257
"1106" "Lp_chr1_0" 81527630 81527687
"1107" "Lp_chr1_0" 81527720 81527742
"1108" "Lp_chr1_0" 81615049 81615100
"1109" "Lp_chr1_0" 81618250 81621572
"1110" "Lp_chr1_0" 81645618 81645627
"1111" "Lp_chr1_0" 81788865 81789097
"1112" "Lp_chr1_0" 81789606 81789983
"1113" "Lp_chr1_0" 81810645 81810677
"1114" "Lp_chr1_0" 81812143 81812334
"1115" "Lp_chr1_0" 81833471 81833741
"1116" "Lp_chr1_0" 81929646 81930059
"1117" "Lp_chr1_0" 81952782 81955819
"1118" "Lp_chr1_0" 81955833 81960283
"1119" "Lp_chr1_0" 81970632 81970685
"1120" "Lp_chr1_0" 82146047 82146059
"1121" "Lp_chr1_0" 82457987 82457990
"1122" "Lp_chr1_0" 82472970 82473266
"1123" "Lp_chr1_0" 82495328 82495589
"1124" "Lp_chr1_0" 82513195 82513275
"1125" "Lp_chr1_0" 82533795 82534199
"1126" "Lp_chr1_0" 82654786 82654810
"1127" "Lp_chr1_0" 82656021 82656074
"1128" "Lp_chr1_0" 83008601 83008921
"1129" "Lp_chr1_0" 83020809 83020892
"1130" "Lp_chr1_0" 83032102 83032272
"1131" "Lp_chr1_0" 83095634 83095726
"1132" "Lp_chr1_0" 83215143 83215429
"1133" "Lp_chr1_0" 83229196 83229324
"1134" "Lp_chr1_0" 83356670 83356782
"1135" "Lp_chr1_0" 83356859 83356864
"1136" "Lp_chr1_0" 83426467 83426473
"1137" "Lp_chr1_0" 83426618 83426633
"1138" "Lp_chr1_0" 83437679 83437756
"1139" "Lp_chr1_0" 83610390 83610725
"1140" "Lp_chr1_0" 83678586 83678591
"1141" "Lp_chr1_0" 83720056 83720083
"1142" "Lp_chr1_0" 83754477 83754494
"1143" "Lp_chr1_0" 84252180 84252251
"1144" "Lp_chr1_0" 84363903 84365504
"1145" "Lp_chr1_0" 84701265 84701347
"1146" "Lp_chr1_0" 84701583 84701631
"1147" "Lp_chr1_0" 84779838 84779895
"1148" "Lp_chr1_0" 84779902 84779915
"1149" "Lp_chr1_0" 84780765 84781149
"1150" "Lp_chr1_0" 84886011 84886056
"1151" "Lp_chr1_0" 84955766 84956238
"1152" "Lp_chr1_0" 84985676 84986011
"1153" "Lp_chr1_0" 85167551 85167590
"1154" "Lp_chr1_0" 85168833 85168944
"1155" "Lp_chr1_0" 85168962 85168971
"1156" "Lp_chr1_0" 85206582 85206712
"1157" "Lp_chr1_0" 85206724 85206728
"1158" "Lp_chr1_0" 85212307 85212528
"1159" "Lp_chr1_0" 85265323 85265539
"1160" "Lp_chr1_0" 85357139 85357272
"1161" "Lp_chr1_0" 85575866 85576064
"1162" "Lp_chr1_0" 85576142 85576334
"1163" "Lp_chr1_0" 85576373 85576414
"1164" "Lp_chr1_0" 85584555 85584638
"1165" "Lp_chr1_0" 85600033 85600242
"1166" "Lp_chr1_0" 85613787 85614037
"1167" "Lp_chr1_0" 85657897 85658024
"1168" "Lp_chr1_0" 85716840 85716913
"1169" "Lp_chr1_0" 85903735 85904816
"1170" "Lp_chr1_0" 85986994 85990174
"1171" "Lp_chr1_0" 85990280 85990649
"1172" "Lp_chr1_0" 85999543 86003842
"1173" "Lp_chr1_0" 86003967 86004774
"1174" "Lp_chr1_0" 86224221 86224642
"1175" "Lp_chr1_0" 86236077 86236384
"1176" "Lp_chr1_0" 86289933 86293337
"1177" "Lp_chr1_0" 86322400 86322428
"1178" "Lp_chr1_0" 86357435 86357455
"1179" "Lp_chr1_0" 86357478 86357580
"1180" "Lp_chr1_0" 86400671 86400909
"1181" "Lp_chr1_0" 86472530 86472594
"1182" "Lp_chr1_0" 86509101 86509319
"1183" "Lp_chr1_0" 86514903 86514997
"1184" "Lp_chr1_0" 86569563 86569608
"1185" "Lp_chr1_0" 86636047 86636473
"1186" "Lp_chr1_0" 86636544 86636599
"1187" "Lp_chr1_0" 86840689 86840921
"1188" "Lp_chr1_0" 86949867 86950008
"1189" "Lp_chr1_0" 86963197 86963343
"1190" "Lp_chr1_0" 87101003 87101168
"1191" "Lp_chr1_0" 87130639 87134472
"1192" "Lp_chr1_0" 87173442 87173481
"1193" "Lp_chr1_0" 87175134 87175167
"1194" "Lp_chr1_0" 87352495 87352533
"1195" "Lp_chr1_0" 87451545 87451549
"1196" "Lp_chr1_0" 87950152 87950190
"1197" "Lp_chr1_0" 88023856 88023981
"1198" "Lp_chr1_0" 88235008 88235103
"1199" "Lp_chr1_0" 88693068 88693171
"1200" "Lp_chr1_0" 88735179 88735384
"1201" "Lp_chr1_0" 88757934 88758078
"1202" "Lp_chr1_0" 88792769 88792956
"1203" "Lp_chr1_0" 88910187 88911162
"1204" "Lp_chr1_0" 88935771 88935789
"1205" "Lp_chr1_0" 88970861 88971164
"1206" "Lp_chr1_0" 89011892 89012035
"1207" "Lp_chr1_0" 89064181 89064253
"1208" "Lp_chr1_0" 89113031 89113165
"1209" "Lp_chr1_0" 89284726 89284951
"1210" "Lp_chr1_0" 89683882 89684383
"1211" "Lp_chr1_0" 89708239 89708252
"1212" "Lp_chr1_0" 89708278 89708638
"1213" "Lp_chr1_0" 89794089 89794176
"1214" "Lp_chr1_0" 89937857 89937937
"1215" "Lp_chr1_0" 90003682 90006306
"1216" "Lp_chr1_0" 90035153 90035240
"1217" "Lp_chr1_0" 90114374 90114416
"1218" "Lp_chr1_0" 90191465 90191578
"1219" "Lp_chr1_0" 90251481 90254031
"1220" "Lp_chr1_0" 90254096 90254145
"1221" "Lp_chr1_0" 90386404 90389265
"1222" "Lp_chr1_0" 90477992 90477996
"1223" "Lp_chr1_0" 90817515 90817599
"1224" "Lp_chr1_0" 90817680 90817849
"1225" "Lp_chr1_0" 90817939 90817961
"1226" "Lp_chr1_0" 90819586 90823480
"1227" "Lp_chr1_0" 90823621 90823624
"1228" "Lp_chr1_0" 90854677 90854703
"1229" "Lp_chr1_0" 90929057 90929302
"1230" "Lp_chr1_0" 91016567 91016690
"1231" "Lp_chr1_0" 91273030 91273099
"1232" "Lp_chr1_0" 91419207 91419230
"1233" "Lp_chr1_0" 91519239 91519454
"1234" "Lp_chr1_0" 91537006 91537117
"1235" "Lp_chr1_0" 91537222 91537245
"1236" "Lp_chr1_0" 91553276 91558035
"1237" "Lp_chr1_0" 91558094 91558098
"1238" "Lp_chr1_0" 91624065 91626817
"1239" "Lp_chr1_0" 91732229 91734639
"1240" "Lp_chr1_0" 92027678 92027704
"1241" "Lp_chr1_0" 92105575 92105579
"1242" "Lp_chr1_0" 92105599 92105625
"1243" "Lp_chr1_0" 92105635 92105869
"1244" "Lp_chr1_0" 92304873 92305105
"1245" "Lp_chr1_0" 92331238 92331364
"1246" "Lp_chr1_0" 92613757 92614155
"1247" "Lp_chr1_0" 92628102 92628217
"1248" "Lp_chr1_0" 92630526 92630532
"1249" "Lp_chr1_0" 92633398 92633412
"1250" "Lp_chr1_0" 92633422 92633505
"1251" "Lp_chr1_0" 92705729 92705803
"1252" "Lp_chr1_0" 92719742 92720065
"1253" "Lp_chr1_0" 92720141 92720264
"1254" "Lp_chr1_0" 92783073 92783147
"1255" "Lp_chr1_0" 92783153 92783169
"1256" "Lp_chr1_0" 92850698 92850972
"1257" "Lp_chr1_0" 92953534 92953737
"1258" "Lp_chr1_0" 93284700 93284710
"1259" "Lp_chr1_0" 93284728 93284733
"1260" "Lp_chr1_0" 93318169 93318174
"1261" "Lp_chr1_0" 93322838 93323001
"1262" "Lp_chr1_0" 93374593 93374922
"1263" "Lp_chr1_0" 93398924 93399208
"1264" "Lp_chr1_0" 93463617 93463620
"1265" "Lp_chr1_0" 93463628 93463637
"1266" "Lp_chr1_0" 93463652 93463683
"1267" "Lp_chr1_0" 93463747 93463758
"1268" "Lp_chr1_0" 93463769 93463772
"1269" "Lp_chr1_0" 93537182 93537264
"1270" "Lp_chr1_0" 93537312 93537504
"1271" "Lp_chr1_0" 93537543 93537601
"1272" "Lp_chr1_0" 93559302 93559366
"1273" "Lp_chr1_0" 93559424 93559612
"1274" "Lp_chr1_0" 93894791 93894833
"1275" "Lp_chr1_0" 93919878 93919998
"1276" "Lp_chr1_0" 93937528 93940738
"1277" "Lp_chr1_0" 93954191 93954318
"1278" "Lp_chr1_0" 94029092 94029163
"1279" "Lp_chr1_0" 94285060 94285481
"1280" "Lp_chr1_0" 94553800 94553875
"1281" "Lp_chr1_0" 94609023 94609063
"1282" "Lp_chr1_0" 94646926 94646930
"1283" "Lp_chr1_0" 94648311 94648444
"1284" "Lp_chr1_0" 94697888 94697959
"1285" "Lp_chr1_0" 94697990 94698006
"1286" "Lp_chr1_0" 94698067 94698080
"1287" "Lp_chr1_0" 94759027 94759065
"1288" "Lp_chr1_0" 94843995 94844082
"1289" "Lp_chr1_0" 94864051 94864254
"1290" "Lp_chr1_0" 94970974 94971188
"1291" "Lp_chr1_0" 94972606 94972620
"1292" "Lp_chr1_0" 95000009 95000049
"1293" "Lp_chr1_0" 95013137 95013220
"1294" "Lp_chr1_0" 95016697 95016815
"1295" "Lp_chr1_0" 95016849 95017167
"1296" "Lp_chr1_0" 95018718 95019462
"1297" "Lp_chr1_0" 95022090 95022212
"1298" "Lp_chr1_0" 95022805 95022827
"1299" "Lp_chr1_0" 95029044 95029979
"1300" "Lp_chr1_0" 95249897 95250134
"1301" "Lp_chr1_0" 95367746 95367897
"1302" "Lp_chr1_0" 95393249 95393313
"1303" "Lp_chr1_0" 95393316 95393321
"1304" "Lp_chr1_0" 95500944 95501072
"1305" "Lp_chr1_0" 95573828 95574031
"1306" "Lp_chr1_0" 95715034 95715107
"1307" "Lp_chr1_0" 95876809 95876970
"1308" "Lp_chr1_0" 95876992 95877030
"1309" "Lp_chr1_0" 95972921 95972941
"1310" "Lp_chr1_0" 96091078 96091130
"1311" "Lp_chr1_0" 96091234 96091410
"1312" "Lp_chr1_0" 96121513 96121641
"1313" "Lp_chr1_0" 96236745 96240384
"1314" "Lp_chr1_0" 96451786 96451800
"1315" "Lp_chr1_0" 96451885 96451906
"1316" "Lp_chr1_0" 96512089 96512092
"1317" "Lp_chr1_0" 96512099 96513562
"1318" "Lp_chr1_0" 96525320 96525483
"1319" "Lp_chr1_0" 96525552 96525557
"1320" "Lp_chr1_0" 96557116 96557468
"1321" "Lp_chr1_0" 96564366 96564466
"1322" "Lp_chr1_0" 96564495 96564506
"1323" "Lp_chr1_0" 96646303 96646358
"1324" "Lp_chr1_0" 96646386 96646399
"1325" "Lp_chr1_0" 96651953 96652421
"1326" "Lp_chr1_0" 96670399 96670485
"1327" "Lp_chr1_0" 96676789 96680790
"1328" "Lp_chr1_0" 96934412 96934441
"1329" "Lp_chr1_0" 96934810 96934900
"1330" "Lp_chr1_0" 96950728 96950740
"1331" "Lp_chr1_0" 97108899 97109194
"1332" "Lp_chr1_0" 97143814 97143894
"1333" "Lp_chr1_0" 97144312 97144394
"1334" "Lp_chr1_0" 97145264 97145308
"1335" "Lp_chr1_0" 97218571 97218796
"1336" "Lp_chr1_0" 97478133 97478288
"1337" "Lp_chr1_0" 97528465 97528547
"1338" "Lp_chr1_0" 97550851 97550931
"1339" "Lp_chr1_0" 97633547 97633750
"1340" "Lp_chr1_0" 97683314 97683361
"1341" "Lp_chr1_0" 97767308 97767451
"1342" "Lp_chr1_0" 97790132 97790213
"1343" "Lp_chr1_0" 97891956 97892037
"1344" "Lp_chr1_0" 98006262 98006380
"1345" "Lp_chr1_0" 98111567 98111865
"1346" "Lp_chr1_0" 98219887 98219963
"1347" "Lp_chr1_0" 98331286 98331447
"1348" "Lp_chr1_0" 98581941 98581950
"1349" "Lp_chr1_0" 98639211 98639274
"1350" "Lp_chr1_0" 98710444 98710468
"1351" "Lp_chr1_0" 98743122 98743215
"1352" "Lp_chr1_0" 98818280 98820804
"1353" "Lp_chr1_0" 98969110 98969150
"1354" "Lp_chr1_0" 99032298 99032521
"1355" "Lp_chr1_0" 99094308 99094619
"1356" "Lp_chr1_0" 99105093 99105377
"1357" "Lp_chr1_0" 99163291 99163536
"1358" "Lp_chr1_0" 99200241 99200248
"1359" "Lp_chr1_0" 99200584 99200630
"1360" "Lp_chr1_0" 99217134 99217143
"1361" "Lp_chr1_0" 99250686 99250962
"1362" "Lp_chr1_0" 99258788 99259112
"1363" "Lp_chr1_0" 99345502 99346014
"1364" "Lp_chr1_0" 99365788 99366063
"1365" "Lp_chr1_0" 99379559 99379692
"1366" "Lp_chr1_0" 99410558 99410654
"1367" "Lp_chr1_0" 99472111 99472444
"1368" "Lp_chr1_0" 99609988 99610599
"1369" "Lp_chr1_0" 99633253 99633256
"1370" "Lp_chr1_0" 99633273 99633382
"1371" "Lp_chr1_0" 99658518 99658794
"1372" "Lp_chr1_0" 99755291 99755306
"1373" "Lp_chr1_0" 99755330 99755523
"1374" "Lp_chr1_0" 100079990 100080061
"1375" "Lp_chr1_0" 100091730 100091755
"1376" "Lp_chr1_0" 100091795 100091886
"1377" "Lp_chr1_0" 100335549 100337656
"1378" "Lp_chr1_0" 101621941 101626761
"1379" "Lp_chr1_0" 101626991 101627013
"1380" "Lp_chr1_0" 101627109 101627115
"1381" "Lp_chr1_0" 101665553 101666252
"1382" "Lp_chr1_0" 101666312 101666318
"1383" "Lp_chr1_0" 101702621 101704203
"1384" "Lp_chr1_0" 101704248 101704253
"1385" "Lp_chr1_0" 101918723 101918926
"1386" "Lp_chr1_0" 102348863 102349196
"1387" "Lp_chr1_0" 102649170 102649809
"1388" "Lp_chr1_0" 102671408 102671999
"1389" "Lp_chr1_0" 102702336 102702414
"1390" "Lp_chr1_0" 102702614 102705993
"1391" "Lp_chr1_0" 102743375 102743518
"1392" "Lp_chr1_0" 102770348 102771295
"1393" "Lp_chr1_0" 102823775 102824074
"1394" "Lp_chr1_0" 102896894 102896953
"1395" "Lp_chr1_0" 103685691 103685765
"1396" "Lp_chr1_0" 103895008 103895230
"1397" "Lp_chr1_0" 103895327 103895443
"1398" "Lp_chr1_0" 104466660 104466674
"1399" "Lp_chr1_0" 104467237 104467479
"1400" "Lp_chr1_0" 104507035 104507038
"1401" "Lp_chr1_0" 104507420 104507442
"1402" "Lp_chr1_0" 104513871 104514199
"1403" "Lp_chr1_0" 104681903 104681922
"1404" "Lp_chr1_0" 104681937 104681950
"1405" "Lp_chr1_0" 104681952 104681959
"1406" "Lp_chr1_0" 104682256 104682277
"1407" "Lp_chr1_0" 104682864 104682947
"1408" "Lp_chr1_0" 104685987 104686075
"1409" "Lp_chr1_0" 104695290 104695808
"1410" "Lp_chr1_0" 104877623 104877908
"1411" "Lp_chr1_0" 105271947 105271950
"1412" "Lp_chr1_0" 105337663 105337680
"1413" "Lp_chr1_0" 105405297 105405375
"1414" "Lp_chr1_0" 105479286 105479402
"1415" "Lp_chr1_0" 105533151 105533359
"1416" "Lp_chr1_0" 105569603 105569636
"1417" "Lp_chr1_0" 105576863 105577096
"1418" "Lp_chr1_0" 105699800 105699971
"1419" "Lp_chr1_0" 105730572 105730582
"1420" "Lp_chr1_0" 105743944 105743979
"1421" "Lp_chr1_0" 105750084 105752557
"1422" "Lp_chr1_0" 105760284 105760583
"1423" "Lp_chr1_0" 105861285 105861581
"1424" "Lp_chr1_0" 105875194 105875240
"1425" "Lp_chr1_0" 105903330 105903601
"1426" "Lp_chr1_0" 106007284 106007288
"1427" "Lp_chr1_0" 106122630 106122701
"1428" "Lp_chr1_0" 106167196 106167237
"1429" "Lp_chr1_0" 106167251 106167305
"1430" "Lp_chr1_0" 106205529 106205563
"1431" "Lp_chr1_0" 106265900 106266509
"1432" "Lp_chr1_0" 106276751 106276763
"1433" "Lp_chr1_0" 106276918 106277002
"1434" "Lp_chr1_0" 106303192 106303394
"1435" "Lp_chr1_0" 106399869 106399931
"1436" "Lp_chr1_0" 106399968 106400120
"1437" "Lp_chr1_0" 106553842 106553864
"1438" "Lp_chr1_0" 106770322 106770658
"1439" "Lp_chr1_0" 106836053 106836168
"1440" "Lp_chr1_0" 106838957 106839107
"1441" "Lp_chr1_0" 106846515 106846536
"1442" "Lp_chr1_0" 106916961 106917143
"1443" "Lp_chr1_0" 106995092 106995155
"1444" "Lp_chr1_0" 107003247 107003587
"1445" "Lp_chr1_0" 107017030 107017267
"1446" "Lp_chr1_0" 107097271 107097329
"1447" "Lp_chr1_0" 107192873 107192992
"1448" "Lp_chr1_0" 107364830 107364977
"1449" "Lp_chr1_0" 107406907 107407234
"1450" "Lp_chr1_0" 107598885 107598894
"1451" "Lp_chr1_0" 107616414 107616541
"1452" "Lp_chr1_0" 107629019 107630518
"1453" "Lp_chr1_0" 107717510 107717866
"1454" "Lp_chr1_0" 107852078 107852118
"1455" "Lp_chr1_0" 107872421 107873987
"1456" "Lp_chr1_0" 107874540 107874543
"1457" "Lp_chr1_0" 107885308 107885318
"1458" "Lp_chr1_0" 108072062 108072165
"1459" "Lp_chr1_0" 108121832 108121887
"1460" "Lp_chr1_0" 108245893 108246074
"1461" "Lp_chr1_0" 108703136 108703173
"1462" "Lp_chr1_0" 108736638 108736654
"1463" "Lp_chr1_0" 109072112 109072441
"1464" "Lp_chr1_0" 109323011 109323188
"1465" "Lp_chr1_0" 109324228 109324462
"1466" "Lp_chr1_0" 109555894 109556097
"1467" "Lp_chr1_0" 109658835 109658977
"1468" "Lp_chr1_0" 109696719 109700604
"1469" "Lp_chr1_0" 109822840 109822857
"1470" "Lp_chr1_0" 109963378 109963571
"1471" "Lp_chr1_0" 110113195 110113528
"1472" "Lp_chr1_0" 110233451 110233821
"1473" "Lp_chr1_0" 110239289 110239326
"1474" "Lp_chr1_0" 110240828 110240917
"1475" "Lp_chr1_0" 110241086 110241089
"1476" "Lp_chr1_0" 110286688 110286692
"1477" "Lp_chr1_0" 110397696 110397704
"1478" "Lp_chr1_0" 110406799 110406802
"1479" "Lp_chr1_0" 110457268 110457355
"1480" "Lp_chr1_0" 110468084 110468464
"1481" "Lp_chr1_0" 110501998 110502101
"1482" "Lp_chr1_0" 110857614 110857729
"1483" "Lp_chr1_0" 110858449 110858500
"1484" "Lp_chr1_0" 110940552 110942653
"1485" "Lp_chr1_0" 111125184 111125215
"1486" "Lp_chr1_0" 111194776 111195195
"1487" "Lp_chr1_0" 111211022 111211155
"1488" "Lp_chr1_0" 111217458 111217544
"1489" "Lp_chr1_0" 111229534 111229610
"1490" "Lp_chr1_0" 112401324 112401349
"1491" "Lp_chr1_0" 112401352 112401360
"1492" "Lp_chr1_0" 112434228 112434252
"1493" "Lp_chr1_0" 112447063 112447180
"1494" "Lp_chr1_0" 112447186 112447190
"1495" "Lp_chr1_0" 112490348 112491811
"1496" "Lp_chr1_0" 112568998 112569067
"1497" "Lp_chr1_0" 112622180 112622388
"1498" "Lp_chr1_0" 112704552 112704674
"1499" "Lp_chr1_0" 113044198 113044202
"1500" "Lp_chr1_0" 113044285 113044356
"1501" "Lp_chr1_0" 113132754 113132775
"1502" "Lp_chr1_0" 113163281 113163500
"1503" "Lp_chr1_0" 113451556 113451875
"1504" "Lp_chr1_0" 113457334 113457426
"1505" "Lp_chr1_0" 113530767 113531705
"1506" "Lp_chr1_0" 113561462 113561510
"1507" "Lp_chr1_0" 113734311 113737171
"1508" "Lp_chr1_0" 114032309 114032381
"1509" "Lp_chr1_0" 114080350 114081916
"1510" "Lp_chr1_0" 114092877 114092948
"1511" "Lp_chr1_0" 114125400 114125470
"1512" "Lp_chr1_0" 114176619 114176805
"1513" "Lp_chr1_0" 114266363 114266446
"1514" "Lp_chr1_0" 114290222 114290227
"1515" "Lp_chr1_0" 114290298 114290430
"1516" "Lp_chr1_0" 114313956 114314198
"1517" "Lp_chr1_0" 114417735 114417810
"1518" "Lp_chr1_0" 114426074 114426149
"1519" "Lp_chr1_0" 115032972 115033032
"1520" "Lp_chr1_0" 115033146 115034659
"1521" "Lp_chr1_0" 115092006 115092346
"1522" "Lp_chr1_0" 115101536 115101781
"1523" "Lp_chr1_0" 115309934 115309976
"1524" "Lp_chr1_0" 115328771 115328909
"1525" "Lp_chr1_0" 115361928 115362255
"1526" "Lp_chr1_0" 115431651 115431669
"1527" "Lp_chr1_0" 115431678 115431721
"1528" "Lp_chr1_0" 115438020 115438720
"1529" "Lp_chr1_0" 115458842 115458998
"1530" "Lp_chr1_0" 115959764 115960010
"1531" "Lp_chr1_0" 116003600 116003671
"1532" "Lp_chr1_0" 116012668 116012782
"1533" "Lp_chr1_0" 116036029 116036298
"1534" "Lp_chr1_0" 116157296 116157421
"1535" "Lp_chr1_0" 116163207 116163297
"1536" "Lp_chr1_0" 116273303 116273312
"1537" "Lp_chr1_0" 116280154 116280243
"1538" "Lp_chr1_0" 116336238 116336336
"1539" "Lp_chr1_0" 116342097 116342243
"1540" "Lp_chr1_0" 116357007 116357214
"1541" "Lp_chr1_0" 116386451 116387350
"1542" "Lp_chr1_0" 116471487 116471554
"1543" "Lp_chr1_0" 116545746 116545834
"1544" "Lp_chr1_0" 116592617 116592623
"1545" "Lp_chr1_0" 116607630 116607640
"1546" "Lp_chr1_0" 116795208 116795306
"1547" "Lp_chr1_0" 116824019 116824092
"1548" "Lp_chr1_0" 116840535 116840608
"1549" "Lp_chr1_0" 116933830 116934120
"1550" "Lp_chr1_0" 116987776 116987904
"1551" "Lp_chr1_0" 116987936 116988063
"1552" "Lp_chr1_0" 117066321 117066492
"1553" "Lp_chr1_0" 117122825 117122949
"1554" "Lp_chr1_0" 117291691 117291708
"1555" "Lp_chr1_0" 117358519 117358606
"1556" "Lp_chr1_0" 117361534 117361622
"1557" "Lp_chr1_0" 117444365 117444675
"1558" "Lp_chr1_0" 117548380 117548685
"1559" "Lp_chr1_0" 117559151 117559225
"1560" "Lp_chr1_0" 117586640 117586701
"1561" "Lp_chr1_0" 117586718 117586732
"1562" "Lp_chr1_0" 117676454 117676571
"1563" "Lp_chr1_0" 117744828 117745015
"1564" "Lp_chr1_0" 117745089 117745096
"1565" "Lp_chr1_0" 117834252 117834636
"1566" "Lp_chr1_0" 117863448 117863640
"1567" "Lp_chr1_0" 117886813 117887111
"1568" "Lp_chr1_0" 117972460 117977465
"1569" "Lp_chr1_0" 118008556 118008614
"1570" "Lp_chr1_0" 118312703 118312929
"1571" "Lp_chr1_0" 118348671 118348868
"1572" "Lp_chr1_0" 118402466 118405256
"1573" "Lp_chr1_0" 118465237 118465320
"1574" "Lp_chr1_0" 118528942 118529038
"1575" "Lp_chr1_0" 118549364 118549698
"1576" "Lp_chr1_0" 118592904 118593146
"1577" "Lp_chr1_0" 118681055 118681333
"1578" "Lp_chr1_0" 118690030 118690059
"1579" "Lp_chr1_0" 118690336 118690742
"1580" "Lp_chr1_0" 118724765 118725005
"1581" "Lp_chr1_0" 118758750 118758832
"1582" "Lp_chr1_0" 118773750 118773755
"1583" "Lp_chr1_0" 118848424 118848441
"1584" "Lp_chr1_0" 119130467 119130680
"1585" "Lp_chr1_0" 119154022 119154206
"1586" "Lp_chr1_0" 119174477 119174514
"1587" "Lp_chr1_0" 119390396 119390462
"1588" "Lp_chr1_0" 119432396 119432515
"1589" "Lp_chr1_0" 119484121 119484203
"1590" "Lp_chr1_0" 119484323 119484372
"1591" "Lp_chr1_0" 119533017 119533100
"1592" "Lp_chr1_0" 119745800 119745907
"1593" "Lp_chr1_0" 119892934 119893220
"1594" "Lp_chr1_0" 119954040 119954525
"1595" "Lp_chr1_0" 119954553 119954761
"1596" "Lp_chr1_0" 119998987 119999054
"1597" "Lp_chr1_0" 120408743 120413282
"1598" "Lp_chr1_0" 120690849 120691009
"1599" "Lp_chr1_0" 120746957 120747186
"1600" "Lp_chr1_0" 121143281 121143334
"1601" "Lp_chr1_0" 121178524 121178686
"1602" "Lp_chr1_0" 121272200 121272431
"1603" "Lp_chr1_0" 121312874 121312976
"1604" "Lp_chr1_0" 121470101 121470129
"1605" "Lp_chr1_0" 121470199 121470323
"1606" "Lp_chr1_0" 121478553 121478661
"1607" "Lp_chr1_0" 121501802 121501908
"1608" "Lp_chr1_0" 121622498 121622887
"1609" "Lp_chr1_0" 121622924 121623040
"1610" "Lp_chr1_0" 121686561 121686629
"1611" "Lp_chr1_0" 121960713 121960929
"1612" "Lp_chr1_0" 121962670 121962709
"1613" "Lp_chr1_0" 121963402 121963659
"1614" "Lp_chr1_0" 121966665 121966950
"1615" "Lp_chr1_0" 122129867 122129935
"1616" "Lp_chr1_0" 122229817 122229823
"1617" "Lp_chr1_0" 122278287 122278607
"1618" "Lp_chr1_0" 122472810 122472840
"1619" "Lp_chr1_0" 122486913 122486946
"1620" "Lp_chr1_0" 122500649 122500702
"1621" "Lp_chr1_0" 122527219 122527497
"1622" "Lp_chr1_0" 122701175 122701430
"1623" "Lp_chr1_0" 122777551 122778500
"1624" "Lp_chr1_0" 122780295 122780484
"1625" "Lp_chr1_0" 122799941 122800012
"1626" "Lp_chr1_0" 122939463 122939503
"1627" "Lp_chr1_0" 123275330 123275685
"1628" "Lp_chr1_0" 123302221 123302228
"1629" "Lp_chr1_0" 123347461 123347485
"1630" "Lp_chr1_0" 123477855 123477975
"1631" "Lp_chr1_0" 123533562 123533990
"1632" "Lp_chr1_0" 123566319 123566434
"1633" "Lp_chr1_0" 123612885 123612922
"1634" "Lp_chr1_0" 123635942 123638544
"1635" "Lp_chr1_0" 123638845 123638893
"1636" "Lp_chr1_0" 123666537 123666555
"1637" "Lp_chr1_0" 123721562 123721735
"1638" "Lp_chr1_0" 123788627 123788633
"1639" "Lp_chr1_0" 123788636 123788651
"1640" "Lp_chr1_0" 123788689 123788704
"1641" "Lp_chr1_0" 123828497 123828559
"1642" "Lp_chr1_0" 123828571 123828585
"1643" "Lp_chr1_0" 123978450 123978665
"1644" "Lp_chr1_0" 124016345 124016506
"1645" "Lp_chr1_0" 124064918 124064959
"1646" "Lp_chr1_0" 124073635 124073998
"1647" "Lp_chr1_0" 124300252 124300639
"1648" "Lp_chr1_0" 124565313 124565607
"1649" "Lp_chr1_0" 124565732 124565739
"1650" "Lp_chr1_0" 124629452 124629589
"1651" "Lp_chr1_0" 124721693 124721808
"1652" "Lp_chr1_0" 124737120 124737399
"1653" "Lp_chr1_0" 124740709 124740911
"1654" "Lp_chr1_0" 124762380 124762486
"1655" "Lp_chr1_0" 125182393 125182691
"1656" "Lp_chr1_0" 125247497 125247584
"1657" "Lp_chr1_0" 125326070 125326298
"1658" "Lp_chr1_0" 125335347 125335549
"1659" "Lp_chr1_0" 125367137 125367399
"1660" "Lp_chr1_0" 125883837 125883852
"1661" "Lp_chr1_0" 125884090 125884099
"1662" "Lp_chr1_0" 125884226 125884419
"1663" "Lp_chr1_0" 125959184 125959535
"1664" "Lp_chr1_0" 126233341 126233456
"1665" "Lp_chr1_0" 126295470 126295566
"1666" "Lp_chr1_0" 126295915 126296032
"1667" "Lp_chr1_0" 126614239 126614271
"1668" "Lp_chr1_0" 126618443 126618450
"1669" "Lp_chr1_0" 126767411 126767547
"1670" "Lp_chr1_0" 126814547 126819237
"1671" "Lp_chr1_0" 127013896 127013968
"1672" "Lp_chr1_0" 127136382 127136395
"1673" "Lp_chr1_0" 127168702 127173107
"1674" "Lp_chr1_0" 127231220 127231348
"1675" "Lp_chr1_0" 127237508 127237698
"1676" "Lp_chr1_0" 127249983 127250308
"1677" "Lp_chr1_0" 127352438 127352568
"1678" "Lp_chr1_0" 127377186 127377260
"1679" "Lp_chr1_0" 127415576 127415782
"1680" "Lp_chr1_0" 127551114 127551123
"1681" "Lp_chr1_0" 127551172 127551224
"1682" "Lp_chr1_0" 127573921 127573989
"1683" "Lp_chr1_0" 127600097 127600135
"1684" "Lp_chr1_0" 127629361 127633446
"1685" "Lp_chr1_0" 127639962 127639981
"1686" "Lp_chr1_0" 127640018 127640031
"1687" "Lp_chr1_0" 127690241 127690530
"1688" "Lp_chr1_0" 127982947 127983251
"1689" "Lp_chr1_0" 128039466 128039592
"1690" "Lp_chr1_0" 128061008 128061036
"1691" "Lp_chr1_0" 128070297 128070599
"1692" "Lp_chr1_0" 128306057 128306099
"1693" "Lp_chr1_0" 128333151 128333177
"1694" "Lp_chr1_0" 128347633 128347756
"1695" "Lp_chr1_0" 128666149 128666293
"1696" "Lp_chr1_0" 128700229 128700252
"1697" "Lp_chr1_0" 128724752 128724821
"1698" "Lp_chr1_0" 128738986 128739149
"1699" "Lp_chr1_0" 128747967 128747984
"1700" "Lp_chr1_0" 128748012 128748261
"1701" "Lp_chr1_0" 128766717 128767155
"1702" "Lp_chr1_0" 129033376 129039415
"1703" "Lp_chr1_0" 129059354 129059520
"1704" "Lp_chr1_0" 129059736 129059759
"1705" "Lp_chr1_0" 129059839 129059916
"1706" "Lp_chr1_0" 129073808 129073880
"1707" "Lp_chr1_0" 129078270 129078301
"1708" "Lp_chr1_0" 129246950 129247234
"1709" "Lp_chr1_0" 129342380 129342543
"1710" "Lp_chr1_0" 129443097 129443208
"1711" "Lp_chr1_0" 129557721 129557728
"1712" "Lp_chr1_0" 129557742 129559851
"1713" "Lp_chr1_0" 129636644 129638599
"1714" "Lp_chr1_0" 129742302 129742318
"1715" "Lp_chr1_0" 129754093 129754128
"1716" "Lp_chr1_0" 129823485 129823749
"1717" "Lp_chr1_0" 129968298 129968621
"1718" "Lp_chr1_0" 130002833 130003051
"1719" "Lp_chr1_0" 130110523 130110597
"1720" "Lp_chr1_0" 130179480 130180427
"1721" "Lp_chr1_0" 130276323 130276416
"1722" "Lp_chr1_0" 130400946 130401059
"1723" "Lp_chr1_0" 130404536 130404596
"1724" "Lp_chr1_0" 130612311 130612422
"1725" "Lp_chr1_0" 130623564 130623646
"1726" "Lp_chr1_0" 130706414 130706527
"1727" "Lp_chr1_0" 130813230 130813308
"1728" "Lp_chr1_0" 130856264 130858298
"1729" "Lp_chr1_0" 130858375 130858386
"1730" "Lp_chr1_0" 130912058 130912257
"1731" "Lp_chr1_0" 130943215 130943275
"1732" "Lp_chr1_0" 130994929 130995157
"1733" "Lp_chr1_0" 131002670 131002673
"1734" "Lp_chr1_0" 131002771 131002775
"1735" "Lp_chr1_0" 131074238 131074508
"1736" "Lp_chr1_0" 131077761 131077903
"1737" "Lp_chr1_0" 131146469 131146556
"1738" "Lp_chr1_0" 131146590 131149006
"1739" "Lp_chr1_0" 131149892 131150048
"1740" "Lp_chr1_0" 131182840 131182992
"1741" "Lp_chr1_0" 131200950 131201105
"1742" "Lp_chr1_0" 131322965 131323199
"1743" "Lp_chr1_0" 131403730 131403933
"1744" "Lp_chr1_0" 131410595 131410798
"1745" "Lp_chr1_0" 131668608 131668625
"1746" "Lp_chr1_0" 131781110 131781115
"1747" "Lp_chr1_0" 131811273 131811283
"1748" "Lp_chr1_0" 131815819 131815844
"1749" "Lp_chr1_0" 131838746 131838756
"1750" "Lp_chr1_0" 131868074 131868134
"1751" "Lp_chr1_0" 132083124 132083245
"1752" "Lp_chr1_0" 132167810 132168011
"1753" "Lp_chr1_0" 132393730 132393738
"1754" "Lp_chr1_0" 132484252 132486913
"1755" "Lp_chr1_0" 132583099 132583127
"1756" "Lp_chr1_0" 132583133 132584244
"1757" "Lp_chr1_0" 132991058 132991202
"1758" "Lp_chr1_0" 133002281 133002390
"1759" "Lp_chr1_0" 133173074 133173226
"1760" "Lp_chr1_0" 133180076 133180109
"1761" "Lp_chr1_0" 133186531 133186601
"1762" "Lp_chr1_0" 133201468 133201671
"1763" "Lp_chr1_0" 133227203 133227287
"1764" "Lp_chr1_0" 133227670 133227754
"1765" "Lp_chr1_0" 133309304 133309399
"1766" "Lp_chr1_0" 133367671 133367814
"1767" "Lp_chr1_0" 133752407 133752539
"1768" "Lp_chr1_0" 133766827 133766862
"1769" "Lp_chr1_0" 133766895 133766918
"1770" "Lp_chr1_0" 133766977 133767032
"1771" "Lp_chr1_0" 133769791 133769944
"1772" "Lp_chr1_0" 133769972 133770031
"1773" "Lp_chr1_0" 133787261 133787387
"1774" "Lp_chr1_0" 133797534 133797594
"1775" "Lp_chr1_0" 133834637 133834736
"1776" "Lp_chr1_0" 134125821 134126240
"1777" "Lp_chr1_0" 134296875 134297033
"1778" "Lp_chr1_0" 134366624 134366641
"1779" "Lp_chr1_0" 134366669 134366827
"1780" "Lp_chr1_0" 134558479 134558802
"1781" "Lp_chr1_0" 134817667 134817683
"1782" "Lp_chr1_0" 134824412 134824512
"1783" "Lp_chr1_0" 134865017 134865086
"1784" "Lp_chr1_0" 134922359 134922400
"1785" "Lp_chr1_0" 134928037 134928047
"1786" "Lp_chr1_0" 135026681 135026781
"1787" "Lp_chr1_0" 135095581 135095644
"1788" "Lp_chr1_0" 135129081 135129084
"1789" "Lp_chr1_0" 135129089 135129229
"1790" "Lp_chr1_0" 135201322 135201408
"1791" "Lp_chr1_0" 135208148 135208287
"1792" "Lp_chr1_0" 135264530 135264649
"1793" "Lp_chr1_0" 135386086 135386291
"1794" "Lp_chr1_0" 135392584 135392653
"1795" "Lp_chr1_0" 135468706 135468852
"1796" "Lp_chr1_0" 135574386 135574654
"1797" "Lp_chr1_0" 135852001 135852335
"1798" "Lp_chr1_0" 136064179 136064254
"1799" "Lp_chr1_0" 136134188 136134390
"1800" "Lp_chr1_0" 136136788 136136879
"1801" "Lp_chr1_0" 136173152 136173260
"1802" "Lp_chr1_0" 136213070 136213084
"1803" "Lp_chr1_0" 136213156 136213210
"1804" "Lp_chr1_0" 136230501 136230670
"1805" "Lp_chr1_0" 136263375 136263578
"1806" "Lp_chr1_0" 136310900 136310925
"1807" "Lp_chr1_0" 136310972 136311151
"1808" "Lp_chr1_0" 136421605 136421708
"1809" "Lp_chr1_0" 136426535 136426888
"1810" "Lp_chr1_0" 136590095 136590341
"1811" "Lp_chr1_0" 136614757 136614836
"1812" "Lp_chr1_0" 136713699 136713922
"1813" "Lp_chr1_0" 136735738 136735939
"1814" "Lp_chr1_0" 136749288 136749314
"1815" "Lp_chr1_0" 136749378 136749397
"1816" "Lp_chr1_0" 136763871 136765559
"1817" "Lp_chr1_0" 136896041 136896070
"1818" "Lp_chr1_0" 136957397 136957428
"1819" "Lp_chr1_0" 137007054 137007182
"1820" "Lp_chr1_0" 137048975 137049151
"1821" "Lp_chr1_0" 137066690 137066741
"1822" "Lp_chr1_0" 137185717 137185860
"1823" "Lp_chr1_0" 137200778 137200782
"1824" "Lp_chr1_0" 137241652 137242013
"1825" "Lp_chr1_0" 137308479 137308559
"1826" "Lp_chr1_0" 137407996 137408389
"1827" "Lp_chr1_0" 137458067 137458131
"1828" "Lp_chr1_0" 137480700 137480991
"1829" "Lp_chr1_0" 137680904 137680911
"1830" "Lp_chr1_0" 137758279 137758535
"1831" "Lp_chr1_0" 137786282 137786523
"1832" "Lp_chr1_0" 137799918 137799923
"1833" "Lp_chr1_0" 137830877 137831338
"1834" "Lp_chr1_0" 137857852 137857856
"1835" "Lp_chr1_0" 137918207 137918238
"1836" "Lp_chr1_0" 137918257 137918430
"1837" "Lp_chr1_0" 137918547 137918553
"1838" "Lp_chr1_0" 137918560 137918592
"1839" "Lp_chr1_0" 137930746 137931004
"1840" "Lp_chr1_0" 137939185 137941602
"1841" "Lp_chr1_0" 137983666 137983725
"1842" "Lp_chr1_0" 137995275 137995287
"1843" "Lp_chr1_0" 138290533 138290574
"1844" "Lp_chr1_0" 138308143 138308689
"1845" "Lp_chr1_0" 138316376 138316380
"1846" "Lp_chr1_0" 138368624 138368902
"1847" "Lp_chr1_0" 138378189 138379782
"1848" "Lp_chr1_0" 138680289 138680379
"1849" "Lp_chr1_0" 139533940 139534313
"1850" "Lp_chr1_0" 139634333 139634552
"1851" "Lp_chr1_0" 139849720 139849850
"1852" "Lp_chr1_0" 139939910 139940063
"1853" "Lp_chr1_0" 140013393 140013532
"1854" "Lp_chr1_0" 140026120 140026466
"1855" "Lp_chr1_0" 140331737 140331791
"1856" "Lp_chr1_0" 140381188 140381366
"1857" "Lp_chr1_0" 140498707 140498954
"1858" "Lp_chr1_0" 140544437 140544477
"1859" "Lp_chr1_0" 140544539 140544618
"1860" "Lp_chr1_0" 140730950 140731154
"1861" "Lp_chr1_0" 140986206 140986482
"1862" "Lp_chr1_0" 141286172 141286411
"1863" "Lp_chr1_0" 141333752 141333786
"1864" "Lp_chr1_0" 141418390 141418460
"1865" "Lp_chr1_0" 141484167 141484333
"1866" "Lp_chr1_0" 141567166 141567718
"1867" "Lp_chr1_0" 141602251 141602273
"1868" "Lp_chr1_0" 141707752 141707798
"1869" "Lp_chr1_0" 141712856 141712864
"1870" "Lp_chr1_0" 141735347 141735362
"1871" "Lp_chr1_0" 141764393 141764458
"1872" "Lp_chr1_0" 141799926 141800064
"1873" "Lp_chr1_0" 141800119 141800136
"1874" "Lp_chr1_0" 141844516 141844853
"1875" "Lp_chr1_0" 141885656 141885860
"1876" "Lp_chr1_0" 142024222 142024334
"1877" "Lp_chr1_0" 142034530 142034544
"1878" "Lp_chr1_0" 142063797 142064099
"1879" "Lp_chr1_0" 142064111 142064162
"1880" "Lp_chr1_0" 142084357 142084500
"1881" "Lp_chr1_0" 142126661 142131338
"1882" "Lp_chr1_0" 142221571 142221675
"1883" "Lp_chr1_0" 142291712 142291799
"1884" "Lp_chr1_0" 142346323 142346507
"1885" "Lp_chr1_0" 142346511 142347218
"1886" "Lp_chr1_0" 142347227 142347234
"1887" "Lp_chr1_0" 142852951 142853324
"1888" "Lp_chr1_0" 142894217 142894316
"1889" "Lp_chr1_0" 142922777 142922853
"1890" "Lp_chr1_0" 143182452 143182555
"1891" "Lp_chr1_0" 143278472 143278573
"1892" "Lp_chr1_0" 143674626 143674831
"1893" "Lp_chr1_0" 143711738 143711873
"1894" "Lp_chr1_0" 143788263 143788304
"1895" "Lp_chr1_0" 143796994 143797228
"1896" "Lp_chr1_0" 143798104 143798256
"1897" "Lp_chr1_0" 143836151 143836544
"1898" "Lp_chr1_0" 143963602 143963732
"1899" "Lp_chr1_0" 144058900 144059110
"1900" "Lp_chr1_0" 144126956 144126959
"1901" "Lp_chr1_0" 144151849 144151930
"1902" "Lp_chr1_0" 144157369 144157444
"1903" "Lp_chr1_0" 144324266 144328719
"1904" "Lp_chr1_0" 144335841 144335921
"1905" "Lp_chr1_0" 144680167 144680304
"1906" "Lp_chr1_0" 144720631 144720686
"1907" "Lp_chr1_0" 144751418 144751599
"1908" "Lp_chr1_0" 144759569 144759598
"1909" "Lp_chr1_0" 144876529 144876989
"1910" "Lp_chr1_0" 145014676 145015179
"1911" "Lp_chr1_0" 145056484 145056623
"1912" "Lp_chr1_0" 145077704 145078017
"1913" "Lp_chr1_0" 145085655 145085874
"1914" "Lp_chr1_0" 145117827 145118120
"1915" "Lp_chr1_0" 145129509 145129632
"1916" "Lp_chr1_0" 145144214 145144374
"1917" "Lp_chr1_0" 145212908 145212982
"1918" "Lp_chr1_0" 145258456 145258666
"1919" "Lp_chr1_0" 146013325 146014094
"1920" "Lp_chr1_0" 146062177 146062184
"1921" "Lp_chr1_0" 146087156 146087246
"1922" "Lp_chr1_0" 146131112 146134005
"1923" "Lp_chr1_0" 146341336 146341350
"1924" "Lp_chr1_0" 146387771 146387886
"1925" "Lp_chr1_0" 146399184 146399335
"1926" "Lp_chr1_0" 146399400 146399706
"1927" "Lp_chr1_0" 146473344 146473760
"1928" "Lp_chr1_0" 146750804 146750868
"1929" "Lp_chr1_0" 146760555 146760619
"1930" "Lp_chr1_0" 146788504 146788934
"1931" "Lp_chr1_0" 146817504 146820274
"1932" "Lp_chr1_0" 146942515 146942897
"1933" "Lp_chr1_0" 146960837 146960927
"1934" "Lp_chr1_0" 147208152 147208193
"1935" "Lp_chr1_0" 147493079 147493298
"1936" "Lp_chr1_0" 147500705 147500820
"1937" "Lp_chr1_0" 147621916 147622211
"1938" "Lp_chr1_0" 147754643 147754992
"1939" "Lp_chr1_0" 147956388 147956594
"1940" "Lp_chr1_0" 147975740 147976103
"1941" "Lp_chr1_0" 147990221 147990573
"1942" "Lp_chr1_0" 148004461 148008692
"1943" "Lp_chr1_0" 148205171 148205301
"1944" "Lp_chr1_0" 148205623 148205642
"1945" "Lp_chr1_0" 148348217 148348333
"1946" "Lp_chr1_0" 148485304 148485420
"1947" "Lp_chr1_0" 148650157 148650290
"1948" "Lp_chr1_0" 148679307 148679330
"1949" "Lp_chr1_0" 148931341 148931473
"1950" "Lp_chr1_0" 149064852 149065060
"1951" "Lp_chr1_0" 149116821 149116866
"1952" "Lp_chr1_0" 149148513 149148517
"1953" "Lp_chr1_0" 149150172 149150227
"1954" "Lp_chr1_0" 149315859 149316079
"1955" "Lp_chr1_0" 149488186 149488340
"1956" "Lp_chr1_0" 149490028 149490057
"1957" "Lp_chr1_0" 149491690 149491712
"1958" "Lp_chr1_0" 149584094 149584221
"1959" "Lp_chr1_0" 149636634 149636699
"1960" "Lp_chr1_0" 149650795 149650872
"1961" "Lp_chr1_0" 149912880 149912966
"1962" "Lp_chr1_0" 150099469 150099672
"1963" "Lp_chr1_0" 150114359 150114368
"1964" "Lp_chr1_0" 150147620 150147657
"1965" "Lp_chr1_0" 150471733 150471876
"1966" "Lp_chr1_0" 150496627 150496925
"1967" "Lp_chr1_0" 150520898 150521205
"1968" "Lp_chr1_0" 150664456 150664537
"1969" "Lp_chr1_0" 150900786 150900899
"1970" "Lp_chr1_0" 150900946 150901017
"1971" "Lp_chr1_0" 151012300 151012317
"1972" "Lp_chr1_0" 151196004 151196052
"1973" "Lp_chr1_0" 151257353 151257407
"1974" "Lp_chr1_0" 151458124 151458337
"1975" "Lp_chr1_0" 151501908 151505131
"1976" "Lp_chr1_0" 151529207 151529323
"1977" "Lp_chr1_0" 151531072 151531272
"1978" "Lp_chr1_0" 151540137 151540292
"1979" "Lp_chr1_0" 151593229 151593331
"1980" "Lp_chr1_0" 151699335 151699407
"1981" "Lp_chr1_0" 151699432 151699729
"1982" "Lp_chr1_0" 151699731 151699744
"1983" "Lp_chr1_0" 151837136 151837257
"1984" "Lp_chr1_0" 151930889 151930970
"1985" "Lp_chr1_0" 151993025 151993168
"1986" "Lp_chr1_0" 152022918 152022960
"1987" "Lp_chr1_0" 152146224 152146573
"1988" "Lp_chr1_0" 152163722 152163771
"1989" "Lp_chr1_0" 152254558 152254806
"1990" "Lp_chr1_0" 152362807 152363181
"1991" "Lp_chr1_0" 152363202 152363208
"1992" "Lp_chr1_0" 152691844 152692341
"1993" "Lp_chr1_0" 152751729 152752612
"1994" "Lp_chr1_0" 152845875 152846122
"1995" "Lp_chr1_0" 153002627 153002842
"1996" "Lp_chr1_0" 153094563 153094567
"1997" "Lp_chr1_0" 153128917 153129019
"1998" "Lp_chr1_0" 153132253 153132356
"1999" "Lp_chr1_0" 153189594 153189873
"2000" "Lp_chr1_0" 153574365 153574372
"2001" "Lp_chr1_0" 153574383 153574394
"2002" "Lp_chr1_0" 153574474 153574489
"2003" "Lp_chr1_0" 153574512 153574524
"2004" "Lp_chr1_0" 153574544 153574547
"2005" "Lp_chr1_0" 153721418 153721856
"2006" "Lp_chr1_0" 153766674 153767205
"2007" "Lp_chr1_0" 153933324 153933497
"2008" "Lp_chr1_0" 153977373 153977390
"2009" "Lp_chr1_0" 154055251 154063305
"2010" "Lp_chr1_0" 154183339 154183403
"2011" "Lp_chr1_0" 154234871 154234876
"2012" "Lp_chr1_0" 154234900 154234936
"2013" "Lp_chr1_0" 154445867 154445874
"2014" "Lp_chr1_0" 154567327 154567376
"2015" "Lp_chr1_0" 154732455 154732507
"2016" "Lp_chr1_0" 154780454 154781417
"2017" "Lp_chr1_0" 154819689 154823614
"2018" "Lp_chr1_0" 154929069 154929238
"2019" "Lp_chr1_0" 154947654 154948077
"2020" "Lp_chr1_0" 154950844 154950895
"2021" "Lp_chr1_0" 154961579 154962491
"2022" "Lp_chr1_0" 155126316 155126505
"2023" "Lp_chr1_0" 155147481 155147686
"2024" "Lp_chr1_0" 155608819 155610790
"2025" "Lp_chr1_0" 155610794 155611006
"2026" "Lp_chr1_0" 155675734 155675864
"2027" "Lp_chr1_0" 155754254 155754379
"2028" "Lp_chr1_0" 155760333 155760394
"2029" "Lp_chr1_0" 155762904 155762952
"2030" "Lp_chr1_0" 155784059 155789131
"2031" "Lp_chr1_0" 155903209 155903347
"2032" "Lp_chr1_0" 155939747 155939842
"2033" "Lp_chr1_0" 155990660 155990777
"2034" "Lp_chr1_0" 156015073 156015138
"2035" "Lp_chr1_0" 156061623 156061837
"2036" "Lp_chr1_0" 156084122 156084201
"2037" "Lp_chr1_0" 156125382 156125662
"2038" "Lp_chr1_0" 156167803 156167904
"2039" "Lp_chr1_0" 156214477 156214496
"2040" "Lp_chr1_0" 156347962 156348245
"2041" "Lp_chr1_0" 156427716 156427991
"2042" "Lp_chr1_0" 156445109 156445269
"2043" "Lp_chr1_0" 156514917 156515183
"2044" "Lp_chr1_0" 156626429 156626511
"2045" "Lp_chr1_0" 156704456 156704587
"2046" "Lp_chr1_0" 156766546 156770127
"2047" "Lp_chr1_0" 156866687 156866767
"2048" "Lp_chr1_0" 157010498 157010867
"2049" "Lp_chr1_0" 157342085 157342275
"2050" "Lp_chr1_0" 157482926 157483132
"2051" "Lp_chr1_0" 157656817 157657000
"2052" "Lp_chr1_0" 157790032 157790487
"2053" "Lp_chr1_0" 157896361 157896490
"2054" "Lp_chr1_0" 157922842 157922949
"2055" "Lp_chr1_0" 157970397 157970669
"2056" "Lp_chr1_0" 157986105 157986224
"2057" "Lp_chr1_0" 158008313 158008690
"2058" "Lp_chr1_0" 158025026 158025030
"2059" "Lp_chr1_0" 158025454 158025845
"2060" "Lp_chr1_0" 158103311 158103493
"2061" "Lp_chr1_0" 158107492 158107500
"2062" "Lp_chr1_0" 158155351 158155547
"2063" "Lp_chr1_0" 158212552 158212721
"2064" "Lp_chr1_0" 158316381 158316827
"2065" "Lp_chr1_0" 158476056 158476404
"2066" "Lp_chr1_0" 158484718 158484722
"2067" "Lp_chr1_0" 158696069 158696187
"2068" "Lp_chr1_0" 158784794 158784920
"2069" "Lp_chr1_0" 158949126 158949218
"2070" "Lp_chr1_0" 159020648 159025320
"2071" "Lp_chr1_0" 159151403 159151409
"2072" "Lp_chr1_0" 159151470 159152649
"2073" "Lp_chr1_0" 159156872 159156894
"2074" "Lp_chr1_0" 159367230 159367313
"2075" "Lp_chr1_0" 159509946 159510205
"2076" "Lp_chr1_0" 159580899 159581070
"2077" "Lp_chr1_0" 159637721 159637775
"2078" "Lp_chr1_0" 159751516 159751718
"2079" "Lp_chr1_0" 159752691 159752764
"2080" "Lp_chr1_0" 159812658 159812754
"2081" "Lp_chr1_0" 159819614 159819798
"2082" "Lp_chr1_0" 159835774 159835825
"2083" "Lp_chr1_0" 159989123 159989152
"2084" "Lp_chr1_0" 160079126 160079136
"2085" "Lp_chr1_0" 160231931 160231983
"2086" "Lp_chr1_0" 160248260 160248374
"2087" "Lp_chr1_0" 160299127 160299185
"2088" "Lp_chr1_0" 160316340 160316370
"2089" "Lp_chr1_0" 160434004 160434279
"2090" "Lp_chr1_0" 160522110 160525437
"2091" "Lp_chr1_0" 160568929 160568942
"2092" "Lp_chr1_0" 160741331 160741492
"2093" "Lp_chr1_0" 160744860 160744907
"2094" "Lp_chr1_0" 160981938 160981980
"2095" "Lp_chr1_0" 161126919 161126970
"2096" "Lp_chr1_0" 161295988 161296034
"2097" "Lp_chr1_0" 161296077 161296090
"2098" "Lp_chr1_0" 161309509 161309640
"2099" "Lp_chr1_0" 161342853 161342858
"2100" "Lp_chr1_0" 161342860 161342869
"2101" "Lp_chr1_0" 161354473 161354698
"2102" "Lp_chr1_0" 161364476 161364601
"2103" "Lp_chr1_0" 161474872 161474901
"2104" "Lp_chr1_0" 161609678 161610803
"2105" "Lp_chr1_0" 161615837 161616038
"2106" "Lp_chr1_0" 161880723 161880958
"2107" "Lp_chr1_0" 161880961 161880992
"2108" "Lp_chr1_0" 161897382 161897885
"2109" "Lp_chr1_0" 162019830 162020201
"2110" "Lp_chr1_0" 162069913 162069966
"2111" "Lp_chr1_0" 162212159 162212183
"2112" "Lp_chr1_0" 162220424 162220484
"2113" "Lp_chr1_0" 162415480 162415647
"2114" "Lp_chr1_0" 162424414 162427046
"2115" "Lp_chr1_0" 162449869 162449885
"2116" "Lp_chr1_0" 162538179 162538236
"2117" "Lp_chr1_0" 162571558 162571606
"2118" "Lp_chr1_0" 162599675 162599848
"2119" "Lp_chr1_0" 162600341 162600461
"2120" "Lp_chr1_0" 162884061 162884163
"2121" "Lp_chr1_0" 162884344 162884429
"2122" "Lp_chr1_0" 162892241 162892499
"2123" "Lp_chr1_0" 162948252 162948618
"2124" "Lp_chr1_0" 163075378 163075627
"2125" "Lp_chr1_0" 163218856 163218877
"2126" "Lp_chr1_0" 163218999 163219046
"2127" "Lp_chr1_0" 163249292 163249331
"2128" "Lp_chr1_0" 163251398 163251512
"2129" "Lp_chr1_0" 163334784 163334969
"2130" "Lp_chr1_0" 163552359 163552598
"2131" "Lp_chr1_0" 163558133 163558346
"2132" "Lp_chr1_0" 163631462 163632106
"2133" "Lp_chr1_0" 163661155 163661483
"2134" "Lp_chr1_0" 163662454 163662668
"2135" "Lp_chr1_0" 163918754 163918981
"2136" "Lp_chr1_0" 164042465 164043025
"2137" "Lp_chr1_0" 164084735 164084819
"2138" "Lp_chr1_0" 164135093 164135154
"2139" "Lp_chr1_0" 164209755 164210010
"2140" "Lp_chr1_0" 164247927 164248000
"2141" "Lp_chr1_0" 164284571 164284836
"2142" "Lp_chr1_0" 164448756 164448878
"2143" "Lp_chr1_0" 164449031 164449043
"2144" "Lp_chr1_0" 164490979 164491048
"2145" "Lp_chr1_0" 164559467 164559484
"2146" "Lp_chr1_0" 164559512 164559670
"2147" "Lp_chr1_0" 164620600 164620726
"2148" "Lp_chr1_0" 164642410 164642554
"2149" "Lp_chr1_0" 164648899 164649860
"2150" "Lp_chr1_0" 164655146 164655252
"2151" "Lp_chr1_0" 164655274 164656634
"2152" "Lp_chr1_0" 164725174 164725548
"2153" "Lp_chr1_0" 164828420 164828663
"2154" "Lp_chr1_0" 164850441 164850451
"2155" "Lp_chr1_0" 164850723 164850745
"2156" "Lp_chr1_0" 164937887 164938111
"2157" "Lp_chr1_0" 165097244 165098006
"2158" "Lp_chr1_0" 165206278 165206584
"2159" "Lp_chr1_0" 165207714 165207764
"2160" "Lp_chr1_0" 165288116 165288133
"2161" "Lp_chr1_0" 165410062 165410067
"2162" "Lp_chr1_0" 165410118 165410251
"2163" "Lp_chr1_0" 165426786 165427091
"2164" "Lp_chr1_0" 165700537 165700620
"2165" "Lp_chr1_0" 165850754 165850838
"2166" "Lp_chr1_0" 165907683 165907886
"2167" "Lp_chr1_0" 165919987 165920017
"2168" "Lp_chr1_0" 165921217 165921290
"2169" "Lp_chr1_0" 165988481 165988685
"2170" "Lp_chr1_0" 166048184 166048280
"2171" "Lp_chr1_0" 166208329 166209116
"2172" "Lp_chr1_0" 166297024 166297283
"2173" "Lp_chr1_0" 166326421 166326437
"2174" "Lp_chr1_0" 166393770 166393850
"2175" "Lp_chr1_0" 166819354 166819385
"2176" "Lp_chr1_0" 166822305 166822395
"2177" "Lp_chr1_0" 166836945 166837226
"2178" "Lp_chr1_0" 166859916 166859947
"2179" "Lp_chr1_0" 166860702 166860810
"2180" "Lp_chr1_0" 166860824 166860948
"2181" "Lp_chr1_0" 166897080 166897103
"2182" "Lp_chr1_0" 166980206 166980463
"2183" "Lp_chr1_0" 166996015 166996029
"2184" "Lp_chr1_0" 167203057 167203200
"2185" "Lp_chr1_0" 167357885 167357902
"2186" "Lp_chr1_0" 167477511 167477533
"2187" "Lp_chr1_0" 167601115 167601268
"2188" "Lp_chr1_0" 167806643 167808882
"2189" "Lp_chr1_0" 167837424 167837524
"2190" "Lp_chr1_0" 167972199 167972306
"2191" "Lp_chr1_0" 167991018 167991206
"2192" "Lp_chr1_0" 168090498 168090857
"2193" "Lp_chr1_0" 168135888 168136184
"2194" "Lp_chr1_0" 168215631 168215709
"2195" "Lp_chr1_0" 168228055 168228061
"2196" "Lp_chr1_0" 168245914 168245953
"2197" "Lp_chr1_0" 168246194 168246200
"2198" "Lp_chr1_0" 168477720 168477923
"2199" "Lp_chr1_0" 168578338 168578418
"2200" "Lp_chr1_0" 168583864 168583888
"2201" "Lp_chr1_0" 168592765 168593020
"2202" "Lp_chr1_0" 168647562 168647658
"2203" "Lp_chr1_0" 168651949 168651970
"2204" "Lp_chr1_0" 168678363 168678382
"2205" "Lp_chr1_0" 168678412 168678462
"2206" "Lp_chr1_0" 168945291 168945426
"2207" "Lp_chr1_0" 168986162 168986201
"2208" "Lp_chr1_0" 169041464 169041521
"2209" "Lp_chr1_0" 169185993 169186138
"2210" "Lp_chr1_0" 169329593 169329729
"2211" "Lp_chr1_0" 169354706 169354808
"2212" "Lp_chr1_0" 169487706 169487998
"2213" "Lp_chr1_0" 170227899 170227968
"2214" "Lp_chr1_0" 170296606 170296641
"2215" "Lp_chr1_0" 170516563 170516742
"2216" "Lp_chr1_0" 170596618 170596921
"2217" "Lp_chr1_0" 170606534 170606558
"2218" "Lp_chr1_0" 170612450 170612620
"2219" "Lp_chr1_0" 170634321 170634418
"2220" "Lp_chr1_0" 170731764 170731905
"2221" "Lp_chr1_0" 170757904 170757984
"2222" "Lp_chr1_0" 170939589 170939765
"2223" "Lp_chr1_0" 170963439 170963512
"2224" "Lp_chr1_0" 171012263 171012380
"2225" "Lp_chr1_0" 171097315 171097346
"2226" "Lp_chr1_0" 171120577 171121002
"2227" "Lp_chr1_0" 171299615 171299706
"2228" "Lp_chr1_0" 171313009 171313079
"2229" "Lp_chr1_0" 171542947 171543065
"2230" "Lp_chr1_0" 171726832 171727063
"2231" "Lp_chr1_0" 171732542 171732664
"2232" "Lp_chr1_0" 171845587 171845630
"2233" "Lp_chr1_0" 171876329 171876698
"2234" "Lp_chr1_0" 172019914 172020291
"2235" "Lp_chr1_0" 172130856 172130912
"2236" "Lp_chr1_0" 172200776 172200815
"2237" "Lp_chr1_0" 172258170 172258203
"2238" "Lp_chr1_0" 172291867 172292235
"2239" "Lp_chr1_0" 172338111 172338114
"2240" "Lp_chr1_0" 172373411 172373496
"2241" "Lp_chr1_0" 172934332 172934639
"2242" "Lp_chr1_0" 172952597 172952601
"2243" "Lp_chr1_0" 172952624 172952666
"2244" "Lp_chr1_0" 173012116 173012189
"2245" "Lp_chr1_0" 173028348 173028481
"2246" "Lp_chr1_0" 173114125 173114561
"2247" "Lp_chr1_0" 173157354 173157408
"2248" "Lp_chr1_0" 173290576 173290595
"2249" "Lp_chr1_0" 173334761 173334881
"2250" "Lp_chr1_0" 173353004 173353023
"2251" "Lp_chr1_0" 173587645 173587650
"2252" "Lp_chr1_0" 173587700 173587714
"2253" "Lp_chr1_0" 173587728 173588011
"2254" "Lp_chr1_0" 173626265 173626284
"2255" "Lp_chr1_0" 173626319 173626322
"2256" "Lp_chr1_0" 173626342 173626346
"2257" "Lp_chr1_0" 173634239 173639708
"2258" "Lp_chr1_0" 173653809 173653919
"2259" "Lp_chr1_0" 173793201 173793218
"2260" "Lp_chr1_0" 173856678 173856992
"2261" "Lp_chr1_0" 173866067 173866177
"2262" "Lp_chr1_0" 173891623 173891659
"2263" "Lp_chr1_0" 173928287 173928310
"2264" "Lp_chr1_0" 173984440 173984519
"2265" "Lp_chr1_0" 173990202 173990223
"2266" "Lp_chr1_0" 173990251 173990265
"2267" "Lp_chr1_0" 174070912 174070984
"2268" "Lp_chr1_0" 174163074 174168085
"2269" "Lp_chr1_0" 174178005 174178118
"2270" "Lp_chr1_0" 174249609 174249849
"2271" "Lp_chr1_0" 174337094 174342620
"2272" "Lp_chr1_0" 174351914 174352030
"2273" "Lp_chr1_0" 174402049 174402146
"2274" "Lp_chr1_0" 174472918 174473074
"2275" "Lp_chr1_0" 174591645 174591742
"2276" "Lp_chr1_0" 174705610 174705662
"2277" "Lp_chr1_0" 174924546 174924777
"2278" "Lp_chr1_0" 174986114 174986120
"2279" "Lp_chr1_0" 174986194 174986285
"2280" "Lp_chr1_0" 175076007 175076295
"2281" "Lp_chr1_0" 175107781 175107899
"2282" "Lp_chr1_0" 175453131 175453210
"2283" "Lp_chr1_0" 175497765 175497852
"2284" "Lp_chr1_0" 175619012 175619149
"2285" "Lp_chr1_0" 175814867 175814902
"2286" "Lp_chr1_0" 175835208 175835330
"2287" "Lp_chr1_0" 175838367 175842908
"2288" "Lp_chr1_0" 175917511 175917785
"2289" "Lp_chr1_0" 175996953 175997141
"2290" "Lp_chr1_0" 176155336 176155347
"2291" "Lp_chr1_0" 176160691 176160707
"2292" "Lp_chr1_0" 176160744 176160830
"2293" "Lp_chr1_0" 176190001 176190069
"2294" "Lp_chr1_0" 176283950 176284191
"2295" "Lp_chr1_0" 176626736 176626870
"2296" "Lp_chr1_0" 176782647 176782717
"2297" "Lp_chr1_0" 176950860 176950935
"2298" "Lp_chr1_0" 176950937 176951088
"2299" "Lp_chr1_0" 176979393 176979599
"2300" "Lp_chr1_0" 177117360 177117562
"2301" "Lp_chr1_0" 177162313 177162345
"2302" "Lp_chr1_0" 177221799 177221913
"2303" "Lp_chr1_0" 177242708 177242996
"2304" "Lp_chr1_0" 177342807 177342919
"2305" "Lp_chr1_0" 177445035 177445089
"2306" "Lp_chr1_0" 177475217 177475469
"2307" "Lp_chr1_0" 177571215 177571506
"2308" "Lp_chr1_0" 177612048 177612454
"2309" "Lp_chr1_0" 177635871 177635975
"2310" "Lp_chr1_0" 177651364 177651369
"2311" "Lp_chr1_0" 177766158 177766284
"2312" "Lp_chr1_0" 177922786 177922789
"2313" "Lp_chr1_0" 177922847 177923139
"2314" "Lp_chr1_0" 177955534 177955642
"2315" "Lp_chr1_0" 178024212 178024227
"2316" "Lp_chr1_0" 178041486 178041515
"2317" "Lp_chr1_0" 178050046 178050187
"2318" "Lp_chr1_0" 178064313 178064321
"2319" "Lp_chr1_0" 178160550 178160643
"2320" "Lp_chr1_0" 178211085 178211386
"2321" "Lp_chr1_0" 178216130 178216278
"2322" "Lp_chr1_0" 178363896 178364101
"2323" "Lp_chr1_0" 178364122 178364212
"2324" "Lp_chr1_0" 178421598 178421612
"2325" "Lp_chr1_0" 178450528 178451023
"2326" "Lp_chr1_0" 178502528 178502671
"2327" "Lp_chr1_0" 178502767 178502804
"2328" "Lp_chr1_0" 178567445 178567865
"2329" "Lp_chr1_0" 178584179 178584255
"2330" "Lp_chr1_0" 178598396 178598700
"2331" "Lp_chr1_0" 178645890 178645993
"2332" "Lp_chr1_0" 179255234 179255299
"2333" "Lp_chr1_0" 179397910 179398087
"2334" "Lp_chr1_0" 179454818 179455065
"2335" "Lp_chr1_0" 179455076 179455079
"2336" "Lp_chr1_0" 179477282 179477434
"2337" "Lp_chr1_0" 179697353 179697474
"2338" "Lp_chr1_0" 179792349 179792531
"2339" "Lp_chr1_0" 179958848 179958987
"2340" "Lp_chr1_0" 180097122 180098743
"2341" "Lp_chr1_0" 180354354 180354472
"2342" "Lp_chr1_0" 180487803 180487815
"2343" "Lp_chr1_0" 180487824 180487843
"2344" "Lp_chr1_0" 180667968 180668303
"2345" "Lp_chr1_0" 180732153 180732169
"2346" "Lp_chr1_0" 181137657 181137683
"2347" "Lp_chr1_0" 181200179 181200247
"2348" "Lp_chr1_0" 181372505 181372557
"2349" "Lp_chr1_0" 181445887 181446001
"2350" "Lp_chr1_0" 181469969 181470093
"2351" "Lp_chr1_0" 181511024 181511036
"2352" "Lp_chr1_0" 181631933 181631962
"2353" "Lp_chr1_0" 181631972 181632051
"2354" "Lp_chr1_0" 181715860 181715978
"2355" "Lp_chr1_0" 181751714 181752057
"2356" "Lp_chr1_0" 181753843 181753953
"2357" "Lp_chr1_0" 181907843 181908135
"2358" "Lp_chr1_0" 182044665 182044797
"2359" "Lp_chr1_0" 182080847 182080996
"2360" "Lp_chr1_0" 182309532 182309612
"2361" "Lp_chr1_0" 182423404 182426270
"2362" "Lp_chr1_0" 182675632 182675717
"2363" "Lp_chr1_0" 182679792 182679844
"2364" "Lp_chr1_0" 182679875 182680179
"2365" "Lp_chr1_0" 183374688 183374909
"2366" "Lp_chr1_0" 183402868 183402956
"2367" "Lp_chr1_0" 183417369 183417403
"2368" "Lp_chr1_0" 183430987 183431041
"2369" "Lp_chr1_0" 183504102 183504237
"2370" "Lp_chr1_0" 183560323 183560624
"2371" "Lp_chr1_0" 183600600 183600639
"2372" "Lp_chr1_0" 183600647 183600686
"2373" "Lp_chr1_0" 183640627 183641384
"2374" "Lp_chr1_0" 183671544 183673089
"2375" "Lp_chr1_0" 183727038 183727094
"2376" "Lp_chr1_0" 183727137 183727153
"2377" "Lp_chr1_0" 183935166 183935416
"2378" "Lp_chr1_0" 184024247 184028196
"2379" "Lp_chr1_0" 184065638 184065755
"2380" "Lp_chr1_0" 184077822 184078171
"2381" "Lp_chr1_0" 184162902 184163094
"2382" "Lp_chr1_0" 184253732 184253757
"2383" "Lp_chr1_0" 184253760 184254074
"2384" "Lp_chr1_0" 184297586 184302515
"2385" "Lp_chr1_0" 184312377 184312431
"2386" "Lp_chr1_0" 184420826 184420986
"2387" "Lp_chr1_0" 184921395 184921535
"2388" "Lp_chr1_0" 185208068 185208166
"2389" "Lp_chr1_0" 185317175 185317351
"2390" "Lp_chr1_0" 185546624 185546650
"2391" "Lp_chr1_0" 185616799 185617342
"2392" "Lp_chr1_0" 186003523 186003657
"2393" "Lp_chr1_0" 186040186 186040194
"2394" "Lp_chr1_0" 186040723 186040763
"2395" "Lp_chr1_0" 186107889 186108032
"2396" "Lp_chr1_0" 186137616 186142486
"2397" "Lp_chr1_0" 186245353 186245559
"2398" "Lp_chr1_0" 186305888 186308888
"2399" "Lp_chr1_0" 186325700 186335762
"2400" "Lp_chr1_0" 186344095 186344554
"2401" "Lp_chr1_0" 186354353 186354622
"2402" "Lp_chr1_0" 186458697 186458739
"2403" "Lp_chr1_0" 186499998 186500012
"2404" "Lp_chr1_0" 186536911 186537242
"2405" "Lp_chr1_0" 186579843 186579906
"2406" "Lp_chr1_0" 186600845 186601119
"2407" "Lp_chr1_0" 186601135 186601141
"2408" "Lp_chr1_0" 186661748 186661956
"2409" "Lp_chr1_0" 186994686 186994912
"2410" "Lp_chr1_0" 187049617 187049635
"2411" "Lp_chr1_0" 187075119 187075267
"2412" "Lp_chr1_0" 187080174 187080387
"2413" "Lp_chr1_0" 187339522 187341421
"2414" "Lp_chr1_0" 187371839 187371923
"2415" "Lp_chr1_0" 187398357 187398763
"2416" "Lp_chr1_0" 187426483 187426672
"2417" "Lp_chr1_0" 187506526 187506570
"2418" "Lp_chr1_0" 187512681 187512981
"2419" "Lp_chr1_0" 187652389 187654370
"2420" "Lp_chr1_0" 187659473 187659524
"2421" "Lp_chr1_0" 187890492 187890497
"2422" "Lp_chr1_0" 187998893 187998962
"2423" "Lp_chr1_0" 188189313 188189319
"2424" "Lp_chr1_0" 188324644 188324661
"2425" "Lp_chr1_0" 188537375 188537382
"2426" "Lp_chr1_0" 188552475 188552562
"2427" "Lp_chr1_0" 188571522 188572456
"2428" "Lp_chr1_0" 188578602 188578898
"2429" "Lp_chr1_0" 188788998 188794669
"2430" "Lp_chr1_0" 188871452 188871556
"2431" "Lp_chr1_0" 188955474 188959279
"2432" "Lp_chr1_0" 189023936 189024052
"2433" "Lp_chr1_0" 189024228 189024231
"2434" "Lp_chr1_0" 189090680 189090804
"2435" "Lp_chr1_0" 189100271 189100289
"2436" "Lp_chr1_0" 189386054 189386273
"2437" "Lp_chr1_0" 189670470 189670558
"2438" "Lp_chr1_0" 189707121 189707497
"2439" "Lp_chr1_0" 189754843 189755209
"2440" "Lp_chr1_0" 189865383 189870156
"2441" "Lp_chr1_0" 189882361 189882672
"2442" "Lp_chr1_0" 189911795 189911838
"2443" "Lp_chr1_0" 189995734 189995748
"2444" "Lp_chr1_0" 190121240 190121739
"2445" "Lp_chr1_0" 190150035 190150185
"2446" "Lp_chr1_0" 190156655 190158030
"2447" "Lp_chr1_0" 190187255 190187592
"2448" "Lp_chr1_0" 190500222 190500232
"2449" "Lp_chr1_0" 190531371 190531530
"2450" "Lp_chr1_0" 190547370 190549702
"2451" "Lp_chr1_0" 190717014 190717042
"2452" "Lp_chr1_0" 190717404 190717492
"2453" "Lp_chr1_0" 190763197 190763344
"2454" "Lp_chr1_0" 190801316 190801441
"2455" "Lp_chr1_0" 190807573 190807672
"2456" "Lp_chr1_0" 190832676 190832692
"2457" "Lp_chr1_0" 190856262 190856540
"2458" "Lp_chr1_0" 190881564 190881703
"2459" "Lp_chr1_0" 190914061 190914286
"2460" "Lp_chr1_0" 191138110 191138425
"2461" "Lp_chr1_0" 191194063 191194373
"2462" "Lp_chr1_0" 191294574 191294899
"2463" "Lp_chr1_0" 191346183 191346206
"2464" "Lp_chr1_0" 191357005 191357012
"2465" "Lp_chr1_0" 191578190 191578242
"2466" "Lp_chr1_0" 191583986 191583990
"2467" "Lp_chr1_0" 191584001 191584108
"2468" "Lp_chr1_0" 191653078 191653606
"2469" "Lp_chr1_0" 191682782 191683599
"2470" "Lp_chr1_0" 191715220 191715341
"2471" "Lp_chr1_0" 191731555 191731825
"2472" "Lp_chr1_0" 191854226 191854398
"2473" "Lp_chr1_0" 191878885 191879144
"2474" "Lp_chr1_0" 191941041 191941170
"2475" "Lp_chr1_0" 192020919 192021309
"2476" "Lp_chr1_0" 192320851 192323413
"2477" "Lp_chr1_0" 192553651 192553725
"2478" "Lp_chr1_0" 192553731 192553747
"2479" "Lp_chr1_0" 192569117 192569243
"2480" "Lp_chr1_0" 192599535 192599601
"2481" "Lp_chr1_0" 192599612 192599635
"2482" "Lp_chr1_0" 192792762 192793980
"2483" "Lp_chr1_0" 192855929 192856040
"2484" "Lp_chr1_0" 192856750 192856754
"2485" "Lp_chr1_0" 193134520 193134556
"2486" "Lp_chr1_0" 193158317 193158696
"2487" "Lp_chr1_0" 193163948 193164057
"2488" "Lp_chr1_0" 193210528 193211364
"2489" "Lp_chr1_0" 193262878 193262946
"2490" "Lp_chr1_0" 193310135 193310483
"2491" "Lp_chr1_0" 193373426 193373456
"2492" "Lp_chr1_0" 193392388 193392425
"2493" "Lp_chr1_0" 193478254 193478335
"2494" "Lp_chr1_0" 193662215 193662574
"2495" "Lp_chr1_0" 193742909 193743388
"2496" "Lp_chr1_0" 193760040 193760061
"2497" "Lp_chr1_0" 194270670 194270821
"2498" "Lp_chr1_0" 194271252 194271904
"2499" "Lp_chr1_0" 194333372 194333659
"2500" "Lp_chr1_0" 194426476 194426523
"2501" "Lp_chr1_0" 194436711 194436909
"2502" "Lp_chr1_0" 194441479 194441681
"2503" "Lp_chr1_0" 194550550 194550896
"2504" "Lp_chr1_0" 194726823 194726922
"2505" "Lp_chr1_0" 194726993 194727017
"2506" "Lp_chr1_0" 194732715 194732921
"2507" "Lp_chr1_0" 194778401 194778487
"2508" "Lp_chr1_0" 194843516 194843751
"2509" "Lp_chr1_0" 195003665 195003671
"2510" "Lp_chr1_0" 195181702 195181723
"2511" "Lp_chr1_0" 195216945 195217049
"2512" "Lp_chr1_0" 195267711 195267718
"2513" "Lp_chr1_0" 195301464 195301560
"2514" "Lp_chr1_0" 195311680 195311823
"2515" "Lp_chr1_0" 195405170 195405245
"2516" "Lp_chr1_0" 195421581 195421688
"2517" "Lp_chr1_0" 195445288 195445445
"2518" "Lp_chr1_0" 195471747 195472166
"2519" "Lp_chr1_0" 195541125 195541243
"2520" "Lp_chr1_0" 195634493 195634549
"2521" "Lp_chr1_0" 195640165 195640179
"2522" "Lp_chr1_0" 195640182 195640247
"2523" "Lp_chr1_0" 195641672 195641838
"2524" "Lp_chr1_0" 195678761 195678849
"2525" "Lp_chr1_0" 195696783 195696868
"2526" "Lp_chr1_0" 195710884 195710968
"2527" "Lp_chr1_0" 195766561 195766936
"2528" "Lp_chr1_0" 195875627 195875660
"2529" "Lp_chr1_0" 195876040 195876046
"2530" "Lp_chr1_0" 196120387 196120418
"2531" "Lp_chr1_0" 196357115 196362283
"2532" "Lp_chr1_0" 196461710 196461784
"2533" "Lp_chr1_0" 196495355 196495541
"2534" "Lp_chr1_0" 196582777 196582861
"2535" "Lp_chr1_0" 196590070 196590188
"2536" "Lp_chr1_0" 196776429 196776862
"2537" "Lp_chr1_0" 196863324 196863544
"2538" "Lp_chr1_0" 196889510 196889632
"2539" "Lp_chr1_0" 196934833 196935015
"2540" "Lp_chr1_0" 197294285 197294298
"2541" "Lp_chr1_0" 197302219 197302350
"2542" "Lp_chr1_0" 197403388 197403859
"2543" "Lp_chr1_0" 197455712 197455776
"2544" "Lp_chr1_0" 197679577 197684125
"2545" "Lp_chr1_0" 197721859 197721934
"2546" "Lp_chr1_0" 197790899 197790983
"2547" "Lp_chr1_0" 197843082 197843217
"2548" "Lp_chr1_0" 198004153 198004346
"2549" "Lp_chr1_0" 198305570 198305620
"2550" "Lp_chr1_0" 198310215 198310229
"2551" "Lp_chr1_0" 198319197 198319222
"2552" "Lp_chr1_0" 198641405 198641441
"2553" "Lp_chr1_0" 198787785 198787879
"2554" "Lp_chr1_0" 198873512 198873528
"2555" "Lp_chr1_0" 198879177 198879312
"2556" "Lp_chr1_0" 198896604 198896670
"2557" "Lp_chr1_0" 198896681 198896740
"2558" "Lp_chr1_0" 199010166 199010331
"2559" "Lp_chr1_0" 199029480 199029699
"2560" "Lp_chr1_0" 199034756 199034768
"2561" "Lp_chr1_0" 199065962 199066082
"2562" "Lp_chr1_0" 199342354 199342454
"2563" "Lp_chr1_0" 199418919 199418966
"2564" "Lp_chr1_0" 199445038 199445241
"2565" "Lp_chr1_0" 199493694 199493779
"2566" "Lp_chr1_0" 199493781 199493787
"2567" "Lp_chr1_0" 199629535 199629552
"2568" "Lp_chr1_0" 199710465 199710575
"2569" "Lp_chr1_0" 199839719 199839748
"2570" "Lp_chr1_0" 199892081 199892307
"2571" "Lp_chr1_0" 199956335 199956438
"2572" "Lp_chr1_0" 199986278 199986295
"2573" "Lp_chr1_0" 200139801 200139998
"2574" "Lp_chr1_0" 200323343 200323751
"2575" "Lp_chr1_0" 200325236 200325290
"2576" "Lp_chr1_0" 200325522 200325565
"2577" "Lp_chr1_0" 200348779 200348850
"2578" "Lp_chr1_0" 200348919 200348922
"2579" "Lp_chr1_0" 200348978 200349182
"2580" "Lp_chr1_0" 200425706 200429092
"2581" "Lp_chr1_0" 200486922 200487052
"2582" "Lp_chr1_0" 200487395 200487455
"2583" "Lp_chr1_0" 200649058 200649089
"2584" "Lp_chr1_0" 200652080 200652102
"2585" "Lp_chr1_0" 200652127 200652164
"2586" "Lp_chr1_0" 200895943 200896304
"2587" "Lp_chr1_0" 200984558 200984711
"2588" "Lp_chr1_0" 201032982 201033097
"2589" "Lp_chr1_0" 201049020 201049099
"2590" "Lp_chr1_0" 201062661 201062737
"2591" "Lp_chr1_0" 201169034 201169487
"2592" "Lp_chr1_0" 201226589 201226792
"2593" "Lp_chr1_0" 201261725 201262026
"2594" "Lp_chr1_0" 201449335 201449480
"2595" "Lp_chr1_0" 201464890 201465149
"2596" "Lp_chr1_0" 201619268 201619320
"2597" "Lp_chr1_0" 201647523 201647814
"2598" "Lp_chr1_0" 201697347 201697354
"2599" "Lp_chr1_0" 201740688 201740821
"2600" "Lp_chr1_0" 201746041 201746049
"2601" "Lp_chr1_0" 201800846 201800886
"2602" "Lp_chr1_0" 201982019 201982309
"2603" "Lp_chr1_0" 202078528 202078671
"2604" "Lp_chr1_0" 202100270 202100543
"2605" "Lp_chr1_0" 202119568 202119596
"2606" "Lp_chr1_0" 202299177 202299388
"2607" "Lp_chr1_0" 202401507 202401512
"2608" "Lp_chr1_0" 202548563 202548585
"2609" "Lp_chr1_0" 202596778 202596875
"2610" "Lp_chr1_0" 202697544 202697551
"2611" "Lp_chr1_0" 202697555 202697564
"2612" "Lp_chr1_0" 202783984 202794479
"2613" "Lp_chr1_0" 202876795 202877073
"2614" "Lp_chr1_0" 203040606 203040794
"2615" "Lp_chr1_0" 203224447 203224661
"2616" "Lp_chr1_0" 203307071 203307541
"2617" "Lp_chr1_0" 203330810 203330840
"2618" "Lp_chr1_0" 203389938 203390214
"2619" "Lp_chr1_0" 203476414 203476509
"2620" "Lp_chr1_0" 203563189 203563240
"2621" "Lp_chr1_0" 203693615 203693690
"2622" "Lp_chr1_0" 203808104 203808205
"2623" "Lp_chr1_0" 203845410 203846018
"2624" "Lp_chr1_0" 203880574 203880701
"2625" "Lp_chr1_0" 203956834 203957078
"2626" "Lp_chr1_0" 204198427 204198526
"2627" "Lp_chr1_0" 204435093 204435153
"2628" "Lp_chr1_0" 204444071 204444134
"2629" "Lp_chr1_0" 204502230 204506655
"2630" "Lp_chr1_0" 204819719 204819798
"2631" "Lp_chr1_0" 204896068 204896651
"2632" "Lp_chr1_0" 204927000 204930597
"2633" "Lp_chr1_0" 205000801 205000866
"2634" "Lp_chr1_0" 205041303 205041490
"2635" "Lp_chr1_0" 205274864 205274879
"2636" "Lp_chr1_0" 205274913 205274981
"2637" "Lp_chr1_0" 205330094 205330103
"2638" "Lp_chr1_0" 205366581 205366674
"2639" "Lp_chr1_0" 205391492 205391505
"2640" "Lp_chr1_0" 205391590 205391634
"2641" "Lp_chr1_0" 205391661 205391717
"2642" "Lp_chr1_0" 205391826 205391840
"2643" "Lp_chr1_0" 205403942 205403954
"2644" "Lp_chr1_0" 205440711 205440717
"2645" "Lp_chr1_0" 205441251 205441361
"2646" "Lp_chr1_0" 205592188 205592205
"2647" "Lp_chr1_0" 205737648 205737743
"2648" "Lp_chr1_0" 206111207 206111332
"2649" "Lp_chr1_0" 206135811 206135969
"2650" "Lp_chr1_0" 206143233 206144983
"2651" "Lp_chr1_0" 206308154 206311977
"2652" "Lp_chr1_0" 206314535 206314564
"2653" "Lp_chr1_0" 206400475 206400479
"2654" "Lp_chr1_0" 206508654 206512885
"2655" "Lp_chr1_0" 206771742 206771931
"2656" "Lp_chr1_0" 206780616 206780646
"2657" "Lp_chr1_0" 206865700 206865732
"2658" "Lp_chr1_0" 207250335 207253074
"2659" "Lp_chr1_0" 207277799 207277805
"2660" "Lp_chr1_0" 207360489 207360509
"2661" "Lp_chr1_0" 207718487 207718689
"2662" "Lp_chr1_0" 207763555 207763633
"2663" "Lp_chr1_0" 207987989 207988051
"2664" "Lp_chr1_0" 207989649 207989869
"2665" "Lp_chr1_0" 208105982 208106267
"2666" "Lp_chr1_0" 208114058 208114355
"2667" "Lp_chr1_0" 208137303 208137603
"2668" "Lp_chr1_0" 208137673 208137690
"2669" "Lp_chr1_0" 208166626 208166629
"2670" "Lp_chr1_0" 208296481 208296543
"2671" "Lp_chr1_0" 208332022 208332218
"2672" "Lp_chr1_0" 208587575 208587615
"2673" "Lp_chr1_0" 208664802 208664859
"2674" "Lp_chr1_0" 208665060 208665119
"2675" "Lp_chr1_0" 208669900 208670027
"2676" "Lp_chr1_0" 208735717 208735790
"2677" "Lp_chr1_0" 208740293 208740460
"2678" "Lp_chr1_0" 208989574 208989685
"2679" "Lp_chr1_0" 209092762 209092767
"2680" "Lp_chr1_0" 209092772 209093077
"2681" "Lp_chr1_0" 209163730 209163925
"2682" "Lp_chr1_0" 209175219 209175543
"2683" "Lp_chr1_0" 209175591 209175596
"2684" "Lp_chr1_0" 209254937 209255041
"2685" "Lp_chr1_0" 209266198 209266252
"2686" "Lp_chr1_0" 209298636 209298703
"2687" "Lp_chr1_0" 209326750 209331314
"2688" "Lp_chr1_0" 209399663 209399778
"2689" "Lp_chr1_0" 209490332 209490379
"2690" "Lp_chr1_0" 209568810 209568995
"2691" "Lp_chr1_0" 209599582 209599733
"2692" "Lp_chr1_0" 209614597 209614727
"2693" "Lp_chr1_0" 209658918 209659063
"2694" "Lp_chr1_0" 209670788 209670936
"2695" "Lp_chr1_0" 209712407 209712783
"2696" "Lp_chr1_0" 209727887 209727958
"2697" "Lp_chr1_0" 209984526 209984535
"2698" "Lp_chr1_0" 209984542 209984982
"2699" "Lp_chr1_0" 210070569 210070582
"2700" "Lp_chr1_0" 210093290 210093295
"2701" "Lp_chr1_0" 210138552 210139128
"2702" "Lp_chr1_0" 210197617 210197623
"2703" "Lp_chr1_0" 210648240 210648499
"2704" "Lp_chr1_0" 210725016 210725028
"2705" "Lp_chr1_0" 210756153 210756450
"2706" "Lp_chr1_0" 210829365 210829466
"2707" "Lp_chr1_0" 210905922 210905962
"2708" "Lp_chr1_0" 210984435 210984503
"2709" "Lp_chr1_0" 211266137 211266481
"2710" "Lp_chr1_0" 211275605 211275847
"2711" "Lp_chr1_0" 211327525 211332442
"2712" "Lp_chr1_0" 211349900 211350003
"2713" "Lp_chr1_0" 211350019 211350140
"2714" "Lp_chr1_0" 211461382 211461591
"2715" "Lp_chr1_0" 211506522 211506920
"2716" "Lp_chr1_0" 211537711 211537919
"2717" "Lp_chr1_0" 211577782 211579528
"2718" "Lp_chr1_0" 211695091 211695179
"2719" "Lp_chr1_0" 211853654 211853673
"2720" "Lp_chr1_0" 212557672 212557820
"2721" "Lp_chr1_0" 212584299 212584348
"2722" "Lp_chr1_0" 212600040 212600280
"2723" "Lp_chr1_0" 212622492 212622522
"2724" "Lp_chr1_0" 212658633 212659626
"2725" "Lp_chr1_0" 212659703 212659710
"2726" "Lp_chr1_0" 212749726 212749788
"2727" "Lp_chr1_0" 212768256 212768400
"2728" "Lp_chr1_0" 212780279 212780733
"2729" "Lp_chr1_0" 212914144 212914180
"2730" "Lp_chr1_0" 212920009 212920124
"2731" "Lp_chr1_0" 212980983 212981224
"2732" "Lp_chr1_0" 213014290 213020006
"2733" "Lp_chr1_0" 213020523 213020750
"2734" "Lp_chr1_0" 213029510 213031861
"2735" "Lp_chr1_0" 213043479 213043584
"2736" "Lp_chr1_0" 213049314 213049790
"2737" "Lp_chr1_0" 213290847 213290943
"2738" "Lp_chr1_0" 213377201 213377220
"2739" "Lp_chr1_0" 213404590 213404668
"2740" "Lp_chr1_0" 213558277 213558328
"2741" "Lp_chr1_0" 213558412 213558535
"2742" "Lp_chr1_0" 213645456 213645528
"2743" "Lp_chr1_0" 213698764 213698774
"2744" "Lp_chr1_0" 213698777 213698837
"2745" "Lp_chr1_0" 213698920 213699303
"2746" "Lp_chr1_0" 213699905 213699984
"2747" "Lp_chr1_0" 213727242 213728892
"2748" "Lp_chr1_0" 213751058 213751306
"2749" "Lp_chr1_0" 213796446 213797171
"2750" "Lp_chr1_0" 213807190 213807220
"2751" "Lp_chr1_0" 214128422 214128467
"2752" "Lp_chr1_0" 214159735 214160085
"2753" "Lp_chr1_0" 214160137 214160304
"2754" "Lp_chr1_0" 214218602 214218724
"2755" "Lp_chr1_0" 214225884 214226155
"2756" "Lp_chr1_0" 214241878 214241895
"2757" "Lp_chr1_0" 214304796 214305002
"2758" "Lp_chr1_0" 214339867 214339954
"2759" "Lp_chr1_0" 214366827 214366960
"2760" "Lp_chr1_0" 214412053 214412857
"2761" "Lp_chr1_0" 214509343 214509783
"2762" "Lp_chr1_0" 214514813 214518352
"2763" "Lp_chr1_0" 214545123 214545420
"2764" "Lp_chr1_0" 214707099 214707169
"2765" "Lp_chr1_0" 214745087 214745186
"2766" "Lp_chr1_0" 214822290 214822314
"2767" "Lp_chr1_0" 214834352 214834492
"2768" "Lp_chr1_0" 215285041 215285141
"2769" "Lp_chr1_0" 215302403 215302423
"2770" "Lp_chr1_0" 215313429 215313711
"2771" "Lp_chr1_0" 215335013 215337626
"2772" "Lp_chr1_0" 215353884 215353901
"2773" "Lp_chr1_0" 215547617 215547672
"2774" "Lp_chr1_0" 215553800 215553883
"2775" "Lp_chr1_0" 215575711 215575919
"2776" "Lp_chr1_0" 215808776 215808871
"2777" "Lp_chr1_0" 215808919 215808945
"2778" "Lp_chr1_0" 215814571 215814584
"2779" "Lp_chr1_0" 215931130 215931328
"2780" "Lp_chr1_0" 215936482 215936597
"2781" "Lp_chr1_0" 215954828 215954929
"2782" "Lp_chr1_0" 216142507 216142709
"2783" "Lp_chr1_0" 216175020 216175126
"2784" "Lp_chr1_0" 216175132 216175305
"2785" "Lp_chr1_0" 216271698 216271902
"2786" "Lp_chr1_0" 216407326 216407514
"2787" "Lp_chr1_0" 216414680 216414803
"2788" "Lp_chr1_0" 216429368 216429481
"2789" "Lp_chr1_0" 216429516 216429860
"2790" "Lp_chr1_0" 216898856 216898980
"2791" "Lp_chr1_0" 217049151 217049450
"2792" "Lp_chr1_0" 217143854 217144057
"2793" "Lp_chr1_0" 217158123 217158127
"2794" "Lp_chr1_0" 217158160 217158251
"2795" "Lp_chr1_0" 217179435 217179526
"2796" "Lp_chr1_0" 217182675 217182807
"2797" "Lp_chr1_0" 217260474 217260919
"2798" "Lp_chr1_0" 217350476 217350611
"2799" "Lp_chr1_0" 217563032 217563037
"2800" "Lp_chr1_0" 217727167 217727188
"2801" "Lp_chr1_0" 217770364 217770530
"2802" "Lp_chr1_0" 217771076 217771092
"2803" "Lp_chr1_0" 217771276 217771315
"2804" "Lp_chr1_0" 218001442 218001449
"2805" "Lp_chr1_0" 218165925 218165982
"2806" "Lp_chr1_0" 218244912 218245179
"2807" "Lp_chr1_0" 218250798 218250908
"2808" "Lp_chr1_0" 218359637 218359651
"2809" "Lp_chr1_0" 218482381 218482577
"2810" "Lp_chr1_0" 218615858 218615875
"2811" "Lp_chr1_0" 218681213 218681396
"2812" "Lp_chr1_0" 218681551 218681581
"2813" "Lp_chr1_0" 218681859 218681864
"2814" "Lp_chr1_0" 218754717 218754822
"2815" "Lp_chr1_0" 218762330 218762432
"2816" "Lp_chr1_0" 218964249 218965629
"2817" "Lp_chr1_0" 219044311 219044391
"2818" "Lp_chr1_0" 219053219 219053259
"2819" "Lp_chr1_0" 219053650 219053737
"2820" "Lp_chr1_0" 219159019 219159954
"2821" "Lp_chr1_0" 219324994 219325197
"2822" "Lp_chr1_0" 219366740 219367021
"2823" "Lp_chr1_0" 219392612 219392653
"2824" "Lp_chr1_0" 219409399 219409470
"2825" "Lp_chr1_0" 219460080 219460279
"2826" "Lp_chr1_0" 219478461 219478541
"2827" "Lp_chr1_0" 219548516 219548596
"2828" "Lp_chr1_0" 219602280 219602423
"2829" "Lp_chr1_0" 219602482 219602859
"2830" "Lp_chr1_0" 219809389 219809468
"2831" "Lp_chr1_0" 219900914 219901218
"2832" "Lp_chr1_0" 219930675 219930851
"2833" "Lp_chr1_0" 219953794 219953909
"2834" "Lp_chr1_0" 220058323 220058362
"2835" "Lp_chr1_0" 220062644 220062777
"2836" "Lp_chr1_0" 220149558 220149819
"2837" "Lp_chr1_0" 220245412 220245442
"2838" "Lp_chr1_0" 220265057 220265116
"2839" "Lp_chr1_0" 220289803 220289885
"2840" "Lp_chr1_0" 220471773 220471848
"2841" "Lp_chr1_0" 220497026 220497309
"2842" "Lp_chr1_0" 220531403 220531687
"2843" "Lp_chr1_0" 220539559 220539929
"2844" "Lp_chr1_0" 220730398 220730439
"2845" "Lp_chr1_0" 220782542 220782747
"2846" "Lp_chr1_0" 220850114 220850174
"2847" "Lp_chr1_0" 220880749 220880804
"2848" "Lp_chr1_0" 220949098 220949457
"2849" "Lp_chr1_0" 220971413 220971707
"2850" "Lp_chr1_0" 220990285 220990582
"2851" "Lp_chr1_0" 221232460 221232605
"2852" "Lp_chr1_0" 221307002 221307123
"2853" "Lp_chr1_0" 221314811 221315103
"2854" "Lp_chr1_0" 221376690 221376862
"2855" "Lp_chr1_0" 221524198 221524331
"2856" "Lp_chr1_0" 221572666 221572835
"2857" "Lp_chr1_0" 221600860 221600962
"2858" "Lp_chr1_0" 221653996 221654104
"2859" "Lp_chr1_0" 221770804 221771094
"2860" "Lp_chr1_0" 221860737 221860953
"2861" "Lp_chr1_0" 221876097 221880571
"2862" "Lp_chr1_0" 221960393 221960398
"2863" "Lp_chr1_0" 221960502 221960841
"2864" "Lp_chr1_0" 222022197 222022241
"2865" "Lp_chr1_0" 222041492 222042761
"2866" "Lp_chr1_0" 222134924 222134936
"2867" "Lp_chr1_0" 222202745 222202870
"2868" "Lp_chr1_0" 222202872 222206097
"2869" "Lp_chr1_0" 222342440 222342451
"2870" "Lp_chr1_0" 222342623 222342654
"2871" "Lp_chr1_0" 222342673 222342881
"2872" "Lp_chr1_0" 222343044 222343132
"2873" "Lp_chr1_0" 222552997 222553340
"2874" "Lp_chr1_0" 222596513 222596530
"2875" "Lp_chr1_0" 222648910 222649193
"2876" "Lp_chr1_0" 222651689 222652531
"2877" "Lp_chr1_0" 222660549 222660635
"2878" "Lp_chr1_0" 222953243 222953528
"2879" "Lp_chr1_0" 223218642 223219451
"2880" "Lp_chr1_0" 223302943 223302950
"2881" "Lp_chr1_0" 223357783 223357988
"2882" "Lp_chr1_0" 223572341 223572354
"2883" "Lp_chr1_0" 223593511 223595124
"2884" "Lp_chr1_0" 223664267 223664271
"2885" "Lp_chr1_0" 223678040 223678183
"2886" "Lp_chr1_0" 223684939 223684978
"2887" "Lp_chr1_0" 223688537 223688585
"2888" "Lp_chr1_0" 223740130 223740265
"2889" "Lp_chr1_0" 223775415 223775646
"2890" "Lp_chr1_0" 223858136 223858161
"2891" "Lp_chr1_0" 223960028 223960171
"2892" "Lp_chr1_0" 224111559 224114335
"2893" "Lp_chr1_0" 224186343 224186455
"2894" "Lp_chr1_0" 224220685 224220709
"2895" "Lp_chr1_0" 224621909 224623473
"2896" "Lp_chr1_0" 224623904 224624304
"2897" "Lp_chr1_0" 224694939 224694950
"2898" "Lp_chr1_0" 224755271 224757218
"2899" "Lp_chr1_0" 224793033 224793107
"2900" "Lp_chr1_0" 224810467 224810470
"2901" "Lp_chr1_0" 224810473 224810579
"2902" "Lp_chr1_0" 224811128 224811166
"2903" "Lp_chr1_0" 224910150 224910171
"2904" "Lp_chr1_0" 225013470 225013656
"2905" "Lp_chr1_0" 225017259 225017361
"2906" "Lp_chr1_0" 225103800 225103822
"2907" "Lp_chr1_0" 225104804 225104881
"2908" "Lp_chr1_0" 225104904 225104918
"2909" "Lp_chr1_0" 225640791 225640899
"2910" "Lp_chr1_0" 225762360 225762652
"2911" "Lp_chr1_0" 225877229 225877387
"2912" "Lp_chr1_0" 225927518 225927544
"2913" "Lp_chr1_0" 225927638 225927747
"2914" "Lp_chr1_0" 225997393 225997469
"2915" "Lp_chr1_0" 226067376 226071204
"2916" "Lp_chr1_0" 226103404 226103488
"2917" "Lp_chr1_0" 226105165 226105517
"2918" "Lp_chr1_0" 226298066 226298183
"2919" "Lp_chr1_0" 226482514 226482594
"2920" "Lp_chr1_0" 226584247 226584311
"2921" "Lp_chr1_0" 226584538 226584589
"2922" "Lp_chr1_0" 226761390 226761586
"2923" "Lp_chr1_0" 226924179 226924582
"2924" "Lp_chr1_0" 227019161 227019178
"2925" "Lp_chr1_0" 227182567 227182726
"2926" "Lp_chr1_0" 227671729 227672000
"2927" "Lp_chr1_0" 227687629 227687740
"2928" "Lp_chr1_0" 227800061 227800110
"2929" "Lp_chr1_0" 227886785 227886794
"2930" "Lp_chr1_0" 227886816 227886841
"2931" "Lp_chr1_0" 227946420 227946695
"2932" "Lp_chr1_0" 227946728 227946759
"2933" "Lp_chr1_0" 228012384 228012818
"2934" "Lp_chr1_0" 228014268 228014423
"2935" "Lp_chr1_0" 228059520 228059623
"2936" "Lp_chr1_0" 228077993 228078096
"2937" "Lp_chr1_0" 228201024 228201146
"2938" "Lp_chr1_0" 228202417 228202531
"2939" "Lp_chr1_0" 228247659 228247934
"2940" "Lp_chr1_0" 228329766 228329939
"2941" "Lp_chr1_0" 228331023 228331053
"2942" "Lp_chr1_0" 228339965 228340041
"2943" "Lp_chr1_0" 228517353 228517481
"2944" "Lp_chr1_0" 228594186 228595086
"2945" "Lp_chr1_0" 228711553 228711658
"2946" "Lp_chr1_0" 228725127 228728702
"2947" "Lp_chr1_0" 228739525 228740184
"2948" "Lp_chr1_0" 228748918 228749361
"2949" "Lp_chr1_0" 228784408 228785179
"2950" "Lp_chr1_0" 228793844 228793983
"2951" "Lp_chr1_0" 228892512 228896299
"2952" "Lp_chr1_0" 228972589 228972650
"2953" "Lp_chr1_0" 228977656 228977945
"2954" "Lp_chr1_0" 229166097 229166297
"2955" "Lp_chr1_0" 229253594 229254002
"2956" "Lp_chr1_0" 229270093 229270355
"2957" "Lp_chr1_0" 229284056 229284105
"2958" "Lp_chr1_0" 229286694 229286825
"2959" "Lp_chr1_0" 229299864 229299967
"2960" "Lp_chr1_0" 229737206 229737501
"2961" "Lp_chr1_0" 229795570 229800336
"2962" "Lp_chr1_0" 229804767 229804807
"2963" "Lp_chr1_0" 229833715 229833818
"2964" "Lp_chr1_0" 229855072 229855192
"2965" "Lp_chr1_0" 230204433 230204442
"2966" "Lp_chr1_0" 230204486 230204507
"2967" "Lp_chr1_0" 230309618 230309622
"2968" "Lp_chr1_0" 230319451 230321775
"2969" "Lp_chr1_0" 230340821 230343866
"2970" "Lp_chr1_0" 230371644 230372614
"2971" "Lp_chr1_0" 230432947 230432964
"2972" "Lp_chr1_0" 230493383 230493463
"2973" "Lp_chr1_0" 230493481 230493556
"2974" "Lp_chr1_0" 230816769 230816838
"2975" "Lp_chr1_0" 230895757 230896079
"2976" "Lp_chr1_0" 231047808 231048091
"2977" "Lp_chr1_0" 231076206 231076251
"2978" "Lp_chr1_0" 231076346 231076364
"2979" "Lp_chr1_0" 231124022 231124089
"2980" "Lp_chr1_0" 231142642 231142979
"2981" "Lp_chr1_0" 231148939 231149137
"2982" "Lp_chr1_0" 231180003 231180115
"2983" "Lp_chr1_0" 231214404 231214708
"2984" "Lp_chr1_0" 231250236 231250674
"2985" "Lp_chr1_0" 231285734 231285790
"2986" "Lp_chr1_0" 231369270 231369445
"2987" "Lp_chr1_0" 231380582 231380672
"2988" "Lp_chr1_0" 231415500 231415536
"2989" "Lp_chr1_0" 231424889 231427165
"2990" "Lp_chr1_0" 231432205 231432356
"2991" "Lp_chr1_0" 231575482 231575831
"2992" "Lp_chr1_0" 231582168 231583148
"2993" "Lp_chr1_0" 231605250 231606441
"2994" "Lp_chr1_0" 231722925 231722968
"2995" "Lp_chr1_0" 231786370 231786553
"2996" "Lp_chr1_0" 231870658 231870734
"2997" "Lp_chr1_0" 231889915 231890318
"2998" "Lp_chr1_0" 231935589 231935757
"2999" "Lp_chr1_0" 232024480 232024557
"3000" "Lp_chr1_0" 232089746 232089886
"3001" "Lp_chr1_0" 232098046 232098050
"3002" "Lp_chr1_0" 232098055 232098082
"3003" "Lp_chr1_0" 232111974 232112275
"3004" "Lp_chr1_0" 232116237 232116271
"3005" "Lp_chr1_0" 232183480 232183484
"3006" "Lp_chr1_0" 232209243 232209324
"3007" "Lp_chr1_0" 232219328 232219400
"3008" "Lp_chr1_0" 232320277 232320283
"3009" "Lp_chr1_0" 232320285 232320289
"3010" "Lp_chr1_0" 232364695 232364861
"3011" "Lp_chr1_0" 232403453 232403457
"3012" "Lp_chr1_0" 232403588 232403621
"3013" "Lp_chr1_0" 232626154 232626444
"3014" "Lp_chr1_0" 232635436 232635781
"3015" "Lp_chr1_0" 232693819 232694138
"3016" "Lp_chr1_0" 232936484 232936579
"3017" "Lp_chr1_0" 233275338 233275423
"3018" "Lp_chr1_0" 233336065 233336196
"3019" "Lp_chr1_0" 233373347 233373501
"3020" "Lp_chr1_0" 233621849 233622048
"3021" "Lp_chr1_0" 233700219 233700223
"3022" "Lp_chr1_0" 233700232 233700333
"3023" "Lp_chr1_0" 233723307 233723316
"3024" "Lp_chr1_0" 233730050 233730155
"3025" "Lp_chr1_0" 233807102 233807158
"3026" "Lp_chr1_0" 234035348 234035506
"3027" "Lp_chr1_0" 234048084 234048271
"3028" "Lp_chr1_0" 234089088 234089170
"3029" "Lp_chr1_0" 234269792 234269887
"3030" "Lp_chr1_0" 234291495 234291537
"3031" "Lp_chr1_0" 234342099 234342189
"3032" "Lp_chr1_0" 234485828 234486018
"3033" "Lp_chr1_0" 234554273 234554409
"3034" "Lp_chr1_0" 234752415 234752437
"3035" "Lp_chr1_0" 234764937 234764964
"3036" "Lp_chr1_0" 234876177 234876254
"3037" "Lp_chr1_0" 234900433 234900670
"3038" "Lp_chr1_0" 235003967 235010691
"3039" "Lp_chr1_0" 235105393 235105423
"3040" "Lp_chr1_0" 235124555 235124583
"3041" "Lp_chr1_0" 235217700 235217778
"3042" "Lp_chr1_0" 235291225 235291435
"3043" "Lp_chr1_0" 235373044 235373192
"3044" "Lp_chr1_0" 235558319 235558650
"3045" "Lp_chr1_0" 235585113 235585223
"3046" "Lp_chr1_0" 235585267 235585270
"3047" "Lp_chr1_0" 235590439 235593035
"3048" "Lp_chr1_0" 235672470 235672475
"3049" "Lp_chr1_0" 235683915 235684092
"3050" "Lp_chr1_0" 235780080 235780135
"3051" "Lp_chr1_0" 235896219 235898031
"3052" "Lp_chr1_0" 236126751 236126852
"3053" "Lp_chr1_0" 236126888 236126962
"3054" "Lp_chr1_0" 236138733 236139151
"3055" "Lp_chr1_0" 236147828 236148106
"3056" "Lp_chr1_0" 236159776 236164181
"3057" "Lp_chr1_0" 236188377 236188562
"3058" "Lp_chr1_0" 236349578 236349878
"3059" "Lp_chr1_0" 236398726 236398832
"3060" "Lp_chr1_0" 236462053 236462393
"3061" "Lp_chr1_0" 236482285 236482480
"3062" "Lp_chr1_0" 236670953 236671066
"3063" "Lp_chr1_0" 236683706 236683938
"3064" "Lp_chr1_0" 236760287 236760532
"3065" "Lp_chr1_0" 236818151 236818327
"3066" "Lp_chr1_0" 236974027 236974038
"3067" "Lp_chr1_0" 237121213 237121293
"3068" "Lp_chr1_0" 237131591 237131743
"3069" "Lp_chr1_0" 237161675 237162392
"3070" "Lp_chr1_0" 237174068 237174255
"3071" "Lp_chr1_0" 237261072 237261088
"3072" "Lp_chr1_0" 237266763 237266862
"3073" "Lp_chr1_0" 237402277 237402450
"3074" "Lp_chr1_0" 237823252 237823418
"3075" "Lp_chr1_0" 237960180 237960231
"3076" "Lp_chr1_0" 237995221 237995531
"3077" "Lp_chr1_0" 238105971 238106176
"3078" "Lp_chr1_0" 238128825 238128838
"3079" "Lp_chr1_0" 238156765 238156902
"3080" "Lp_chr1_0" 238182632 238182660
"3081" "Lp_chr1_0" 238182701 238182814
"3082" "Lp_chr1_0" 238182837 238182897
"3083" "Lp_chr1_0" 238190024 238190127
"3084" "Lp_chr1_0" 238266979 238267237
"3085" "Lp_chr1_0" 238327859 238327983
"3086" "Lp_chr1_0" 238336469 238336519
"3087" "Lp_chr1_0" 238488181 238488325
"3088" "Lp_chr1_0" 238716807 238716991
"3089" "Lp_chr1_0" 238782381 238782598
"3090" "Lp_chr1_0" 238920610 238920755
"3091" "Lp_chr1_0" 238922691 238922831
"3092" "Lp_chr1_0" 238934300 238934503
"3093" "Lp_chr1_0" 239042015 239042116
"3094" "Lp_chr1_0" 239069531 239069874
"3095" "Lp_chr1_0" 239075213 239075356
"3096" "Lp_chr1_0" 239109040 239109099
"3097" "Lp_chr1_0" 239145294 239145347
"3098" "Lp_chr1_0" 239188898 239189276
"3099" "Lp_chr1_0" 239189335 239189538
"3100" "Lp_chr1_0" 239244905 239244960
"3101" "Lp_chr1_0" 239262155 239262299
"3102" "Lp_chr1_0" 239262597 239262722
"3103" "Lp_chr1_0" 239425098 239425362
"3104" "Lp_chr1_0" 239458030 239458155
"3105" "Lp_chr1_0" 239458163 239458169
"3106" "Lp_chr1_0" 239464093 239464390
"3107" "Lp_chr1_0" 239497361 239497634
"3108" "Lp_chr1_0" 239504700 239504743
"3109" "Lp_chr1_0" 239547773 239547836
"3110" "Lp_chr1_0" 239568316 239568397
"3111" "Lp_chr1_0" 239696553 239696774
"3112" "Lp_chr1_0" 239844600 239844878
"3113" "Lp_chr1_0" 239859025 239859287
"3114" "Lp_chr1_0" 239864028 239864100
"3115" "Lp_chr1_0" 239871510 239871639
"3116" "Lp_chr1_0" 239968912 239969333
"3117" "Lp_chr1_0" 239981458 239981641
"3118" "Lp_chr1_0" 240134643 240134952
"3119" "Lp_chr1_0" 240178373 240178411
"3120" "Lp_chr1_0" 240238097 240238358
"3121" "Lp_chr1_0" 240308407 240308687
"3122" "Lp_chr1_0" 240321570 240321864
"3123" "Lp_chr1_0" 240370253 240370328
"3124" "Lp_chr1_0" 240559193 240559249
"3125" "Lp_chr1_0" 240598179 240598539
"3126" "Lp_chr1_0" 240622563 240622708
"3127" "Lp_chr1_0" 240625982 240626097
"3128" "Lp_chr1_0" 240787966 240788040
"3129" "Lp_chr1_0" 240800797 240801044
"3130" "Lp_chr1_0" 240824831 240825031
"3131" "Lp_chr1_0" 240998907 240998942
"3132" "Lp_chr1_0" 241016412 241016549
"3133" "Lp_chr1_0" 241035307 241035570
"3134" "Lp_chr1_0" 241105111 241105304
"3135" "Lp_chr1_0" 241109738 241109800
"3136" "Lp_chr1_0" 241172733 241172872
"3137" "Lp_chr1_0" 241172972 241173008
"3138" "Lp_chr1_0" 241197342 241197397
"3139" "Lp_chr1_0" 241231248 241233132
"3140" "Lp_chr1_0" 241289862 241290150
"3141" "Lp_chr1_0" 241380464 241380484
"3142" "Lp_chr1_0" 241399225 241399441
"3143" "Lp_chr1_0" 241427003 241427044
"3144" "Lp_chr1_0" 241427262 241427462
"3145" "Lp_chr1_0" 241446691 241446763
"3146" "Lp_chr1_0" 241446813 241446818
"3147" "Lp_chr1_0" 241446834 241446921
"3148" "Lp_chr1_0" 241479064 241479171
"3149" "Lp_chr1_0" 241525927 241525933
"3150" "Lp_chr1_0" 241578498 241578663
"3151" "Lp_chr1_0" 241602368 241602490
"3152" "Lp_chr1_0" 241672840 241673000
"3153" "Lp_chr1_0" 241691812 241691862
"3154" "Lp_chr1_0" 241707157 241707284
"3155" "Lp_chr1_0" 241713017 241713028
"3156" "Lp_chr1_0" 241713146 241713155
"3157" "Lp_chr1_0" 241713199 241713212
"3158" "Lp_chr1_0" 241735183 241735213
"3159" "Lp_chr1_0" 241742222 241742251
"3160" "Lp_chr1_0" 241742457 241742474
"3161" "Lp_chr1_0" 241747728 241748063
"3162" "Lp_chr1_0" 241780815 241780851
"3163" "Lp_chr1_0" 241810891 241811323
"3164" "Lp_chr1_0" 241854512 241854581
"3165" "Lp_chr1_0" 241854602 241854606
"3166" "Lp_chr1_0" 241854774 241854953
"3167" "Lp_chr1_0" 241952840 241952917
"3168" "Lp_chr1_0" 241959801 241959921
"3169" "Lp_chr1_0" 242050046 242050305
"3170" "Lp_chr1_0" 242127136 242127174
"3171" "Lp_chr1_0" 242648528 242648625
"3172" "Lp_chr1_0" 242937210 242937396
"3173" "Lp_chr1_0" 243009716 243009784
"3174" "Lp_chr1_0" 243096627 243096721
"3175" "Lp_chr1_0" 243099917 243099980
"3176" "Lp_chr1_0" 243207394 243207512
"3177" "Lp_chr1_0" 243266268 243270757
"3178" "Lp_chr1_0" 243270801 243272871
"3179" "Lp_chr1_0" 243416767 243416804
"3180" "Lp_chr1_0" 243432753 243432790
"3181" "Lp_chr1_0" 243463169 243463281
"3182" "Lp_chr1_0" 243579806 243580008
"3183" "Lp_chr1_0" 243672694 243672926
"3184" "Lp_chr1_0" 243694376 243694504
"3185" "Lp_chr1_0" 243837257 243837333
"3186" "Lp_chr1_0" 244037860 244037882
"3187" "Lp_chr1_0" 244123284 244123487
"3188" "Lp_chr1_0" 244132300 244132503
"3189" "Lp_chr1_0" 244202421 244203258
"3190" "Lp_chr1_0" 244285635 244285654
"3191" "Lp_chr1_0" 244407858 244407974
"3192" "Lp_chr1_0" 244434822 244435010
"3193" "Lp_chr1_0" 244509256 244509532
"3194" "Lp_chr1_0" 244656531 244656558
"3195" "Lp_chr1_0" 244704351 244704477
"3196" "Lp_chr1_0" 244823412 244823422
"3197" "Lp_chr1_0" 245102656 245102798
"3198" "Lp_chr1_0" 245128561 245128764
"3199" "Lp_chr1_0" 245484766 245485060
"3200" "Lp_chr1_0" 245547078 245547357
"3201" "Lp_chr1_0" 245692902 245692970
"3202" "Lp_chr1_0" 245700829 245700897
"3203" "Lp_chr1_0" 245735781 245739474
"3204" "Lp_chr1_0" 245863599 245863609
"3205" "Lp_chr1_0" 245869809 245870455
"3206" "Lp_chr1_0" 245998422 245998448
"3207" "Lp_chr1_0" 246051886 246052148
"3208" "Lp_chr1_0" 246058594 246058790
"3209" "Lp_chr1_0" 246078638 246078661
"3210" "Lp_chr1_0" 246173704 246173912
"3211" "Lp_chr1_0" 246186310 246186526
"3212" "Lp_chr1_0" 246217854 246218047
"3213" "Lp_chr1_0" 246225364 246225371
"3214" "Lp_chr1_0" 246452369 246452417
"3215" "Lp_chr1_0" 246452577 246452584
"3216" "Lp_chr1_0" 246452720 246452966
"3217" "Lp_chr1_0" 246464015 246464087
"3218" "Lp_chr1_0" 246609265 246609408
"3219" "Lp_chr1_0" 246676248 246676286
"3220" "Lp_chr1_0" 246687620 246687695
"3221" "Lp_chr1_0" 246736276 246737636
"3222" "Lp_chr1_0" 246799726 246803018
"3223" "Lp_chr1_0" 246934942 246935003
"3224" "Lp_chr1_0" 246983498 246985651
"3225" "Lp_chr1_0" 247127702 247127706
"3226" "Lp_chr1_0" 247194957 247195250
"3227" "Lp_chr1_0" 247246882 247246922
"3228" "Lp_chr1_0" 247250546 247250611
"3229" "Lp_chr1_0" 247257053 247257070
"3230" "Lp_chr1_0" 247525069 247525146
"3231" "Lp_chr1_0" 247591445 247591638
"3232" "Lp_chr1_0" 247666439 247666512
"3233" "Lp_chr1_0" 247715851 247716274
"3234" "Lp_chr1_0" 247786142 247786227
"3235" "Lp_chr1_0" 247786277 247786356
"3236" "Lp_chr1_0" 247823595 247823726
"3237" "Lp_chr1_0" 247852807 247853001
"3238" "Lp_chr1_0" 247865432 247865582
"3239" "Lp_chr1_0" 247928290 247929803
"3240" "Lp_chr1_0" 248099897 248100020
"3241" "Lp_chr1_0" 248130144 248130452
"3242" "Lp_chr1_0" 248202764 248202891
"3243" "Lp_chr1_0" 248313061 248313146
"3244" "Lp_chr1_0" 248325246 248325399
"3245" "Lp_chr1_0" 248325531 248325579
"3246" "Lp_chr1_0" 248334020 248334110
"3247" "Lp_chr1_0" 248334117 248334168
"3248" "Lp_chr1_0" 248342620 248342809
"3249" "Lp_chr1_0" 248357755 248358216
"3250" "Lp_chr1_0" 248425026 248425174
"3251" "Lp_chr1_0" 248437756 248437885
"3252" "Lp_chr1_0" 248455888 248455922
"3253" "Lp_chr1_0" 248465421 248465771
"3254" "Lp_chr1_0" 248714499 248714789
"3255" "Lp_chr1_0" 248794953 248795140
"3256" "Lp_chr1_0" 248898907 248898974
"3257" "Lp_chr1_0" 249007137 249007204
"3258" "Lp_chr1_0" 249057798 249057985
"3259" "Lp_chr1_0" 249114849 249114942
"3260" "Lp_chr1_0" 249147685 249149228
"3261" "Lp_chr1_0" 249234503 249234602
"3262" "Lp_chr1_0" 249301735 249301976
"3263" "Lp_chr1_0" 249369690 249369693
"3264" "Lp_chr1_0" 249369696 249369831
"3265" "Lp_chr1_0" 249397726 249397868
"3266" "Lp_chr1_0" 249397883 249398113
"3267" "Lp_chr1_0" 249435880 249436468
"3268" "Lp_chr1_0" 249453795 249456128
"3269" "Lp_chr1_0" 249511192 249511356
"3270" "Lp_chr1_0" 249542246 249542286
"3271" "Lp_chr1_0" 249571123 249571237
"3272" "Lp_chr1_0" 249613557 249613661
"3273" "Lp_chr1_0" 249898385 249898502
"3274" "Lp_chr1_0" 249921661 249921736
"3275" "Lp_chr1_0" 250024904 250024909
"3276" "Lp_chr1_0" 250024972 250024998
"3277" "Lp_chr1_0" 250034307 250036330
"3278" "Lp_chr1_0" 250036574 250036624
"3279" "Lp_chr1_0" 250052447 250052675
"3280" "Lp_chr1_0" 250113344 250113422
"3281" "Lp_chr1_0" 250168283 250168546
"3282" "Lp_chr1_0" 250169835 250169946
"3283" "Lp_chr1_0" 250170191 250170301
"3284" "Lp_chr1_0" 250253053 250253179
"3285" "Lp_chr1_0" 250266179 250266336
"3286" "Lp_chr1_0" 250300181 250300238
"3287" "Lp_chr1_0" 250327691 250330562
"3288" "Lp_chr1_0" 250460839 250460874
"3289" "Lp_chr1_0" 250622165 250622357
"3290" "Lp_chr1_0" 250727248 250727362
"3291" "Lp_chr1_0" 251117694 251117735
"3292" "Lp_chr1_0" 251433643 251433922
"3293" "Lp_chr1_0" 251573037 251573297
"3294" "Lp_chr1_0" 251592945 251593084
"3295" "Lp_chr1_0" 251644169 251644556
"3296" "Lp_chr1_0" 251808576 251808664
"3297" "Lp_chr1_0" 252063993 252064001
"3298" "Lp_chr1_0" 252074163 252074306
"3299" "Lp_chr1_0" 252152105 252152147
"3300" "Lp_chr1_0" 252152199 252152289
"3301" "Lp_chr1_0" 252212925 252213760
"3302" "Lp_chr1_0" 252218828 252224055
"3303" "Lp_chr1_0" 252307154 252307393
"3304" "Lp_chr1_0" 252336928 252336937
"3305" "Lp_chr1_0" 252418044 252418121
"3306" "Lp_chr1_0" 252554760 252554777
"3307" "Lp_chr1_0" 252724897 252724956
"3308" "Lp_chr1_0" 252792162 252792172
"3309" "Lp_chr1_0" 253043852 253044026
"3310" "Lp_chr1_0" 253051352 253051356
"3311" "Lp_chr1_0" 253051379 253051421
"3312" "Lp_chr1_0" 253101680 253101970
"3313" "Lp_chr1_0" 253131734 253132154
"3314" "Lp_chr1_0" 253150359 253150819
"3315" "Lp_chr1_0" 253214513 253214611
"3316" "Lp_chr1_0" 253349516 253349596
"3317" "Lp_chr1_0" 253484537 253484671
"3318" "Lp_chr1_0" 253765661 253765796
"3319" "Lp_chr1_0" 253795300 253795508
"3320" "Lp_chr1_0" 253840545 253840830
"3321" "Lp_chr1_0" 253882666 253882792
"3322" "Lp_chr1_0" 254115631 254115852
"3323" "Lp_chr1_0" 254179972 254180070
"3324" "Lp_chr1_0" 254411089 254411171
"3325" "Lp_chr1_0" 254477842 254479116
"3326" "Lp_chr1_0" 254499521 254499646
"3327" "Lp_chr1_0" 254499653 254499768
"3328" "Lp_chr1_0" 254503135 254503254
"3329" "Lp_chr1_0" 254774269 254774342
"3330" "Lp_chr1_0" 254857114 254857117
"3331" "Lp_chr1_0" 254982211 254986672
"3332" "Lp_chr1_0" 255029527 255029772
"3333" "Lp_chr1_0" 255171562 255171580
"3334" "Lp_chr1_0" 255188566 255188572
"3335" "Lp_chr1_0" 255189036 255189056
"3336" "Lp_chr1_0" 255275814 255276009
"3337" "Lp_chr1_0" 255292327 255295892
"3338" "Lp_chr1_0" 255375248 255379542
"3339" "Lp_chr1_0" 255528186 255528405
"3340" "Lp_chr1_0" 255553305 255553359
"3341" "Lp_chr1_0" 255618862 255619133
"3342" "Lp_chr1_0" 255787999 255788087
"3343" "Lp_chr1_0" 255866132 255866275
"3344" "Lp_chr1_0" 255873343 255873486
"3345" "Lp_chr1_0" 255970081 255970131
"3346" "Lp_chr1_0" 255978628 255978637
"3347" "Lp_chr1_0" 256050938 256051062
"3348" "Lp_chr1_0" 256080762 256080797
"3349" "Lp_chr1_0" 256098072 256098097
"3350" "Lp_chr1_0" 256098151 256098174
"3351" "Lp_chr1_0" 256133596 256133650
"3352" "Lp_chr1_0" 256141157 256141175
"3353" "Lp_chr1_0" 256221158 256221294
"3354" "Lp_chr1_0" 256277383 256277515
"3355" "Lp_chr1_0" 256280529 256280578
"3356" "Lp_chr1_0" 256384747 256385423
"3357" "Lp_chr1_0" 256660241 256662986
"3358" "Lp_chr1_0" 256670739 256670761
"3359" "Lp_chr1_0" 256670778 256670787
"3360" "Lp_chr1_0" 256688385 256688583
"3361" "Lp_chr1_0" 256757298 256757308
"3362" "Lp_chr1_0" 256949163 256949177
"3363" "Lp_chr1_0" 256952221 256952235
"3364" "Lp_chr1_0" 256953057 256953162
"3365" "Lp_chr1_0" 257014787 257015104
"3366" "Lp_chr1_0" 257093025 257093108
"3367" "Lp_chr1_0" 257157164 257157457
"3368" "Lp_chr1_0" 257207689 257207805
"3369" "Lp_chr1_0" 257219009 257219108
"3370" "Lp_chr1_0" 257403775 257404045
"3371" "Lp_chr1_0" 257412519 257412574
"3372" "Lp_chr1_0" 257758182 257758194
"3373" "Lp_chr1_0" 257780290 257780313
"3374" "Lp_chr1_0" 257817362 257817895
"3375" "Lp_chr1_0" 258169037 258169100
"3376" "Lp_chr1_0" 258181453 258181458
"3377" "Lp_chr1_0" 258401555 258401759
"3378" "Lp_chr1_0" 258513909 258514039
"3379" "Lp_chr1_0" 258535922 258536051
"3380" "Lp_chr1_0" 258557748 258557917
"3381" "Lp_chr1_0" 258559859 258559959
"3382" "Lp_chr1_0" 258733968 258734082
"3383" "Lp_chr1_0" 258904417 258904576
"3384" "Lp_chr1_0" 258908025 258908140
"3385" "Lp_chr1_0" 258925195 258925308
"3386" "Lp_chr1_0" 258982025 258982104
"3387" "Lp_chr1_0" 259057261 259057267
"3388" "Lp_chr1_0" 259069723 259069878
"3389" "Lp_chr1_0" 259097923 259097935
"3390" "Lp_chr1_0" 259114844 259114974
"3391" "Lp_chr1_0" 259196409 259196685
"3392" "Lp_chr1_0" 259210286 259210542
"3393" "Lp_chr1_0" 259210592 259210648
"3394" "Lp_chr1_0" 259242389 259242522
"3395" "Lp_chr1_0" 260142140 260142162
"3396" "Lp_chr1_0" 260142171 260142207
"3397" "Lp_chr1_0" 260236573 260236883
"3398" "Lp_chr1_0" 260361911 260362021
"3399" "Lp_chr1_0" 260525480 260525767
"3400" "Lp_chr1_0" 260648850 260648853
"3401" "Lp_chr1_0" 260662477 260666871
"3402" "Lp_chr1_0" 260698748 260698752
"3403" "Lp_chr1_0" 260966180 260966450
"3404" "Lp_chr1_0" 261530160 261530227
"3405" "Lp_chr1_0" 261579642 261579767
"3406" "Lp_chr1_0" 261680737 261680783
"3407" "Lp_chr1_0" 261830932 261830996
"3408" "Lp_chr1_0" 261848295 261848554
"3409" "Lp_chr1_0" 261848556 261848560
"3410" "Lp_chr1_0" 261886691 261886702
"3411" "Lp_chr1_0" 261936780 261936797
"3412" "Lp_chr1_0" 262071537 262071572
"3413" "Lp_chr1_0" 262322589 262325560
"3414" "Lp_chr1_0" 262325598 262325609
"3415" "Lp_chr1_0" 262448778 262450844
"3416" "Lp_chr1_0" 262468255 262468287
"3417" "Lp_chr1_0" 262468337 262468346
"3418" "Lp_chr1_0" 262468376 262468409
"3419" "Lp_chr1_0" 262528419 262528452
"3420" "Lp_chr1_0" 262572427 262572448
"3421" "Lp_chr1_0" 262740500 262740650
"3422" "Lp_chr1_0" 262787452 262787567
"3423" "Lp_chr1_0" 262837737 262837747
"3424" "Lp_chr1_0" 262867579 262867600
"3425" "Lp_chr1_0" 262919568 262919585
"3426" "Lp_chr1_0" 262919613 262919771
"3427" "Lp_chr1_0" 263001342 263001395
"3428" "Lp_chr1_0" 263022857 263023161
"3429" "Lp_chr1_0" 263398512 263398713
"3430" "Lp_chr1_0" 263551373 263551519
"3431" "Lp_chr1_0" 263555902 263555984
"3432" "Lp_chr1_0" 263656072 263656136
"3433" "Lp_chr1_0" 263777063 263777094
"3434" "Lp_chr1_0" 263779940 263780022
"3435" "Lp_chr1_0" 263785941 263785974
"3436" "Lp_chr1_0" 264205022 264205070
"3437" "Lp_chr1_0" 264217610 264217657
"3438" "Lp_chr1_0" 264217741 264217763
"3439" "Lp_chr1_0" 264217765 264217774
"3440" "Lp_chr1_0" 264261190 264261462
"3441" "Lp_chr1_0" 264506231 264506333
"3442" "Lp_chr1_0" 264549621 264549847
"3443" "Lp_chr1_0" 264557715 264557912
"3444" "Lp_chr1_0" 264575629 264575852
"3445" "Lp_chr1_0" 264616734 264616787
"3446" "Lp_chr1_0" 264634604 264635041
"3447" "Lp_chr1_0" 264658169 264658300
"3448" "Lp_chr1_0" 264767007 264767066
"3449" "Lp_chr1_0" 264833245 264833574
"3450" "Lp_chr1_0" 264833641 264833678
"3451" "Lp_chr1_0" 264856879 264857124
"3452" "Lp_chr1_0" 265147426 265147454
"3453" "Lp_chr1_0" 265214801 265214914
"3454" "Lp_chr1_0" 265339349 265339555
"3455" "Lp_chr1_0" 265581722 265581811
"3456" "Lp_chr1_0" 265590795 265590834
"3457" "Lp_chr1_0" 265704816 265704873
"3458" "Lp_chr1_0" 265851409 265851567
"3459" "Lp_chr1_0" 266083089 266083172
"3460" "Lp_chr1_0" 266083475 266083490
"3461" "Lp_chr1_0" 266130780 266130784
"3462" "Lp_chr1_0" 266136506 266137278
"3463" "Lp_chr1_0" 266433113 266433142
"3464" "Lp_chr1_0" 266548891 266549020
"3465" "Lp_chr1_0" 266649701 266649877
"3466" "Lp_chr1_0" 266672396 266672523
"3467" "Lp_chr1_0" 266684831 266684956
"3468" "Lp_chr1_0" 266706605 266706628
"3469" "Lp_chr1_0" 266804275 266804427
"3470" "Lp_chr1_0" 266804474 266804966
"3471" "Lp_chr1_0" 266897648 266897771
"3472" "Lp_chr1_0" 266909226 266912590
"3473" "Lp_chr1_0" 266980987 266981094
"3474" "Lp_chr1_0" 267049615 267049624
"3475" "Lp_chr1_0" 267064877 267064984
"3476" "Lp_chr1_0" 267107979 267107986
"3477" "Lp_chr1_0" 267214945 267215253
"3478" "Lp_chr1_0" 267223121 267223221
"3479" "Lp_chr1_0" 267344278 267344386
"3480" "Lp_chr1_0" 267407266 267407409
"3481" "Lp_chr1_0" 267453148 267453780
"3482" "Lp_chr1_0" 267538540 267538757
"3483" "Lp_chr1_0" 267648276 267648442
"3484" "Lp_chr1_0" 267680328 267680379
"3485" "Lp_chr1_0" 267724849 267725088
"3486" "Lp_chr1_0" 267749157 267749190
"3487" "Lp_chr1_0" 267766607 267766861
"3488" "Lp_chr1_0" 267767806 267767901
"3489" "Lp_chr1_0" 267805877 267806202
"3490" "Lp_chr1_0" 267806378 267806604
"3491" "Lp_chr1_0" 267820262 267820462
"3492" "Lp_chr1_0" 267820491 267820516
"3493" "Lp_chr1_0" 267831432 267835429
"3494" "Lp_chr1_0" 267909252 267909452
"3495" "Lp_chr1_0" 267925439 267925615
"3496" "Lp_chr1_0" 267927741 267928297
"3497" "Lp_chr1_0" 267943702 267943934
"3498" "Lp_chr1_0" 268052918 268053206
"3499" "Lp_chr1_0" 268055803 268056076
"3500" "Lp_chr1_0" 268056182 268056203
"3501" "Lp_chr1_0" 268074185 268074321
"3502" "Lp_chr1_0" 268090640 268092107
"3503" "Lp_chr1_0" 268096841 268096950
"3504" "Lp_chr1_0" 268097059 268097115
"3505" "Lp_chr1_0" 268268253 268268264
"3506" "Lp_chr1_0" 268319081 268319322
"3507" "Lp_chr1_0" 268348973 268349200
"3508" "Lp_chr1_0" 268417482 268418305
"3509" "Lp_chr1_0" 268462383 268462450
"3510" "Lp_chr1_0" 268553213 268553239
"3511" "Lp_chr1_0" 268553249 268553282
"3512" "Lp_chr1_0" 268602635 268602641
"3513" "Lp_chr1_0" 268790064 268790461
"3514" "Lp_chr1_0" 268806144 268808967
"3515" "Lp_chr1_0" 268929512 268929554
"3516" "Lp_chr1_0" 268937757 268937958
"3517" "Lp_chr1_0" 269056347 269056518
"3518" "Lp_chr1_0" 269322172 269322343
"3519" "Lp_chr1_0" 269332190 269332520
"3520" "Lp_chr1_0" 269361927 269361936
"3521" "Lp_chr1_0" 269366959 269367279
"3522" "Lp_chr1_0" 269428925 269429341
"3523" "Lp_chr1_0" 269433329 269433372
"3524" "Lp_chr1_0" 269471465 269471569
"3525" "Lp_chr1_0" 269486391 269486395
"3526" "Lp_chr1_0" 269512582 269513023
"3527" "Lp_chr1_0" 269519374 269519388
"3528" "Lp_chr1_0" 269525085 269525090
"3529" "Lp_chr1_0" 269525113 269525159
"3530" "Lp_chr1_0" 269975589 269975720
"3531" "Lp_chr1_0" 270003316 270003586
"3532" "Lp_chr1_0" 270034402 270034706
"3533" "Lp_chr1_0" 270034727 270034742
"3534" "Lp_chr1_0" 270562751 270562961
"3535" "Lp_chr1_0" 270794991 270795194
"3536" "Lp_chr1_0" 270804813 270804819
"3537" "Lp_chr1_0" 270804826 270804870
"3538" "Lp_chr1_0" 270815959 270816162
"3539" "Lp_chr1_0" 270828410 270828520
"3540" "Lp_chr1_0" 270854574 270854855
"3541" "Lp_chr1_0" 270869834 270870037
"3542" "Lp_chr1_0" 270884364 270884531
"3543" "Lp_chr1_0" 270899851 270900312
"3544" "Lp_chr1_0" 270941455 270941496
"3545" "Lp_chr1_0" 271009693 271009896
"3546" "Lp_chr1_0" 271293872 271293927
"3547" "Lp_chr2_0" 15896 15911
"3548" "Lp_chr2_0" 309640 309664
"3549" "Lp_chr2_0" 383353 383427
"3550" "Lp_chr2_0" 431887 431941
"3551" "Lp_chr2_0" 442907 442956
"3552" "Lp_chr2_0" 478634 478837
"3553" "Lp_chr2_0" 518629 518832
"3554" "Lp_chr2_0" 588430 588571
"3555" "Lp_chr2_0" 631296 631403
"3556" "Lp_chr2_0" 705233 705240
"3557" "Lp_chr2_0" 833142 833267
"3558" "Lp_chr2_0" 834415 834431
"3559" "Lp_chr2_0" 841022 841132
"3560" "Lp_chr2_0" 946278 946353
"3561" "Lp_chr2_0" 946364 946396
"3562" "Lp_chr2_0" 1107444 1107464
"3563" "Lp_chr2_0" 1158506 1158793
"3564" "Lp_chr2_0" 1165591 1165714
"3565" "Lp_chr2_0" 1168662 1168708
"3566" "Lp_chr2_0" 1222414 1222428
"3567" "Lp_chr2_0" 1286969 1286978
"3568" "Lp_chr2_0" 1352127 1352208
"3569" "Lp_chr2_0" 1389381 1389589
"3570" "Lp_chr2_0" 1417078 1417202
"3571" "Lp_chr2_0" 1419318 1419543
"3572" "Lp_chr2_0" 1422595 1422906
"3573" "Lp_chr2_0" 1465279 1465292
"3574" "Lp_chr2_0" 1465295 1465436
"3575" "Lp_chr2_0" 1522394 1522445
"3576" "Lp_chr2_0" 1546074 1550313
"3577" "Lp_chr2_0" 1641767 1642015
"3578" "Lp_chr2_0" 1647908 1648008
"3579" "Lp_chr2_0" 2080613 2080785
"3580" "Lp_chr2_0" 2086162 2086499
"3581" "Lp_chr2_0" 2551033 2551292
"3582" "Lp_chr2_0" 2574304 2574428
"3583" "Lp_chr2_0" 2574484 2574554
"3584" "Lp_chr2_0" 2663301 2663692
"3585" "Lp_chr2_0" 3300506 3301121
"3586" "Lp_chr2_0" 3315040 3315095
"3587" "Lp_chr2_0" 3340741 3346966
"3588" "Lp_chr2_0" 3512427 3512439
"3589" "Lp_chr2_0" 3541693 3541723
"3590" "Lp_chr2_0" 3548230 3548340
"3591" "Lp_chr2_0" 3557922 3558285
"3592" "Lp_chr2_0" 3724360 3727960
"3593" "Lp_chr2_0" 3763537 3763581
"3594" "Lp_chr2_0" 3774665 3774782
"3595" "Lp_chr2_0" 3860366 3860689
"3596" "Lp_chr2_0" 4108629 4108699
"3597" "Lp_chr2_0" 4140027 4140228
"3598" "Lp_chr2_0" 4160960 4160988
"3599" "Lp_chr2_0" 4290098 4290136
"3600" "Lp_chr2_0" 4295000 4295109
"3601" "Lp_chr2_0" 4305916 4306025
"3602" "Lp_chr2_0" 4347090 4347281
"3603" "Lp_chr2_0" 4396066 4396117
"3604" "Lp_chr2_0" 4413825 4414185
"3605" "Lp_chr2_0" 4478433 4478508
"3606" "Lp_chr2_0" 4478605 4478656
"3607" "Lp_chr2_0" 4579839 4580744
"3608" "Lp_chr2_0" 4595722 4596003
"3609" "Lp_chr2_0" 4727563 4727642
"3610" "Lp_chr2_0" 4727775 4728688
"3611" "Lp_chr2_0" 4888446 4888537
"3612" "Lp_chr2_0" 4897951 4900471
"3613" "Lp_chr2_0" 4942141 4942190
"3614" "Lp_chr2_0" 4968052 4968145
"3615" "Lp_chr2_0" 4968192 4968226
"3616" "Lp_chr2_0" 5006004 5006128
"3617" "Lp_chr2_0" 5158017 5158072
"3618" "Lp_chr2_0" 5216423 5216462
"3619" "Lp_chr2_0" 5218544 5218617
"3620" "Lp_chr2_0" 5287627 5287721
"3621" "Lp_chr2_0" 5309743 5309969
"3622" "Lp_chr2_0" 5352250 5352284
"3623" "Lp_chr2_0" 5610381 5615436
"3624" "Lp_chr2_0" 5702274 5702371
"3625" "Lp_chr2_0" 5918025 5918212
"3626" "Lp_chr2_0" 6052004 6052124
"3627" "Lp_chr2_0" 6052280 6052329
"3628" "Lp_chr2_0" 6066131 6066377
"3629" "Lp_chr2_0" 6074106 6074145
"3630" "Lp_chr2_0" 6074217 6074223
"3631" "Lp_chr2_0" 6085428 6085454
"3632" "Lp_chr2_0" 6086879 6087018
"3633" "Lp_chr2_0" 6111264 6111546
"3634" "Lp_chr2_0" 6170832 6171110
"3635" "Lp_chr2_0" 6217859 6218002
"3636" "Lp_chr2_0" 6290586 6290623
"3637" "Lp_chr2_0" 6306552 6306859
"3638" "Lp_chr2_0" 6313973 6314003
"3639" "Lp_chr2_0" 6314055 6314161
"3640" "Lp_chr2_0" 6314163 6317358
"3641" "Lp_chr2_0" 6622269 6622382
"3642" "Lp_chr2_0" 6645455 6645511
"3643" "Lp_chr2_0" 6697246 6697563
"3644" "Lp_chr2_0" 6906037 6906257
"3645" "Lp_chr2_0" 7045912 7045918
"3646" "Lp_chr2_0" 7152470 7152541
"3647" "Lp_chr2_0" 7264980 7264990
"3648" "Lp_chr2_0" 7454797 7454832
"3649" "Lp_chr2_0" 7511922 7511955
"3650" "Lp_chr2_0" 7561808 7562141
"3651" "Lp_chr2_0" 7834477 7834715
"3652" "Lp_chr2_0" 8036586 8036664
"3653" "Lp_chr2_0" 8242901 8243202
"3654" "Lp_chr2_0" 8249441 8249482
"3655" "Lp_chr2_0" 8273741 8274173
"3656" "Lp_chr2_0" 8274236 8274240
"3657" "Lp_chr2_0" 8312223 8312380
"3658" "Lp_chr2_0" 8312559 8312700
"3659" "Lp_chr2_0" 8393267 8393406
"3660" "Lp_chr2_0" 8407344 8407432
"3661" "Lp_chr2_0" 8409349 8409364
"3662" "Lp_chr2_0" 8409470 8409487
"3663" "Lp_chr2_0" 8409496 8409806
"3664" "Lp_chr2_0" 8422877 8422893
"3665" "Lp_chr2_0" 8596335 8596615
"3666" "Lp_chr2_0" 8703211 8703450
"3667" "Lp_chr2_0" 8709721 8709810
"3668" "Lp_chr2_0" 8719477 8719697
"3669" "Lp_chr2_0" 8723891 8724126
"3670" "Lp_chr2_0" 8724144 8724283
"3671" "Lp_chr2_0" 8844213 8844257
"3672" "Lp_chr2_0" 8901613 8902212
"3673" "Lp_chr2_0" 8915701 8915726
"3674" "Lp_chr2_0" 8973287 8973369
"3675" "Lp_chr2_0" 9229039 9229298
"3676" "Lp_chr2_0" 9273829 9273939
"3677" "Lp_chr2_0" 9281211 9282863
"3678" "Lp_chr2_0" 9293587 9293613
"3679" "Lp_chr2_0" 9342786 9343378
"3680" "Lp_chr2_0" 9493742 9493922
"3681" "Lp_chr2_0" 9581896 9582214
"3682" "Lp_chr2_0" 9823026 9823157
"3683" "Lp_chr2_0" 9972804 9972832
"3684" "Lp_chr2_0" 9973589 9973602
"3685" "Lp_chr2_0" 9974231 9976555
"3686" "Lp_chr2_0" 9976580 9976606
"3687" "Lp_chr2_0" 9977341 9977433
"3688" "Lp_chr2_0" 9977464 9977540
"3689" "Lp_chr2_0" 10034790 10034927
"3690" "Lp_chr2_0" 10097809 10097962
"3691" "Lp_chr2_0" 10098106 10098400
"3692" "Lp_chr2_0" 10106582 10106736
"3693" "Lp_chr2_0" 10148429 10148508
"3694" "Lp_chr2_0" 10317544 10317547
"3695" "Lp_chr2_0" 10322862 10322982
"3696" "Lp_chr2_0" 10322998 10323132
"3697" "Lp_chr2_0" 10323142 10323259
"3698" "Lp_chr2_0" 10338577 10338809
"3699" "Lp_chr2_0" 10382106 10382309
"3700" "Lp_chr2_0" 10396805 10396809
"3701" "Lp_chr2_0" 10396849 10397042
"3702" "Lp_chr2_0" 10407442 10407502
"3703" "Lp_chr2_0" 10529148 10529290
"3704" "Lp_chr2_0" 10537922 10537990
"3705" "Lp_chr2_0" 10786314 10786890
"3706" "Lp_chr2_0" 10787054 10787063
"3707" "Lp_chr2_0" 10865880 10866483
"3708" "Lp_chr2_0" 11026432 11027352
"3709" "Lp_chr2_0" 11374101 11374126
"3710" "Lp_chr2_0" 11703985 11704189
"3711" "Lp_chr2_0" 11720268 11720380
"3712" "Lp_chr2_0" 11770468 11773460
"3713" "Lp_chr2_0" 11777909 11778222
"3714" "Lp_chr2_0" 11968116 11970646
"3715" "Lp_chr2_0" 12052059 12052107
"3716" "Lp_chr2_0" 12053793 12053929
"3717" "Lp_chr2_0" 12077248 12077421
"3718" "Lp_chr2_0" 12084615 12084799
"3719" "Lp_chr2_0" 12291772 12291934
"3720" "Lp_chr2_0" 12292028 12292213
"3721" "Lp_chr2_0" 12521115 12521118
"3722" "Lp_chr2_0" 12521121 12521153
"3723" "Lp_chr2_0" 12578677 12578747
"3724" "Lp_chr2_0" 12731996 12732000
"3725" "Lp_chr2_0" 12732025 12732147
"3726" "Lp_chr2_0" 12828687 12828842
"3727" "Lp_chr2_0" 12926785 12928764
"3728" "Lp_chr2_0" 13010886 13011009
"3729" "Lp_chr2_0" 13087783 13087884
"3730" "Lp_chr2_0" 13156833 13156904
"3731" "Lp_chr2_0" 13232331 13232469
"3732" "Lp_chr2_0" 13281138 13281165
"3733" "Lp_chr2_0" 13381003 13387644
"3734" "Lp_chr2_0" 13443753 13443949
"3735" "Lp_chr2_0" 13444080 13444610
"3736" "Lp_chr2_0" 13558261 13558932
"3737" "Lp_chr2_0" 13558944 13558966
"3738" "Lp_chr2_0" 13647170 13649388
"3739" "Lp_chr2_0" 13772778 13772895
"3740" "Lp_chr2_0" 13946646 13946730
"3741" "Lp_chr2_0" 13970669 13971003
"3742" "Lp_chr2_0" 13985247 13985391
"3743" "Lp_chr2_0" 13990255 13990643
"3744" "Lp_chr2_0" 14112485 14112559
"3745" "Lp_chr2_0" 14366440 14366453
"3746" "Lp_chr2_0" 14371325 14371424
"3747" "Lp_chr2_0" 14576419 14576462
"3748" "Lp_chr2_0" 14656236 14656596
"3749" "Lp_chr2_0" 14736805 14737172
"3750" "Lp_chr2_0" 14927204 14927236
"3751" "Lp_chr2_0" 14996100 14996202
"3752" "Lp_chr2_0" 14996576 14996629
"3753" "Lp_chr2_0" 15206523 15206796
"3754" "Lp_chr2_0" 15425592 15425651
"3755" "Lp_chr2_0" 15569724 15569984
"3756" "Lp_chr2_0" 15600223 15600375
"3757" "Lp_chr2_0" 15624970 15624982
"3758" "Lp_chr2_0" 15625039 15625043
"3759" "Lp_chr2_0" 15656787 15657597
"3760" "Lp_chr2_0" 15772401 15772409
"3761" "Lp_chr2_0" 15838919 15839042
"3762" "Lp_chr2_0" 15881839 15881928
"3763" "Lp_chr2_0" 15902312 15903031
"3764" "Lp_chr2_0" 16108556 16108612
"3765" "Lp_chr2_0" 16255324 16255506
"3766" "Lp_chr2_0" 16709172 16709285
"3767" "Lp_chr2_0" 16709522 16709629
"3768" "Lp_chr2_0" 16862026 16862291
"3769" "Lp_chr2_0" 16877758 16877775
"3770" "Lp_chr2_0" 16877781 16877825
"3771" "Lp_chr2_0" 16954651 16958544
"3772" "Lp_chr2_0" 16983780 16983839
"3773" "Lp_chr2_0" 17006694 17006699
"3774" "Lp_chr2_0" 17015294 17015407
"3775" "Lp_chr2_0" 17060023 17060028
"3776" "Lp_chr2_0" 17255969 17255982
"3777" "Lp_chr2_0" 17258708 17258853
"3778" "Lp_chr2_0" 17288096 17288571
"3779" "Lp_chr2_0" 17305997 17306464
"3780" "Lp_chr2_0" 17306545 17306573
"3781" "Lp_chr2_0" 17721878 17721989
"3782" "Lp_chr2_0" 17826764 17826843
"3783" "Lp_chr2_0" 17870802 17871092
"3784" "Lp_chr2_0" 17872208 17872517
"3785" "Lp_chr2_0" 17883352 17883387
"3786" "Lp_chr2_0" 17914510 17914612
"3787" "Lp_chr2_0" 17979008 17979318
"3788" "Lp_chr2_0" 17996292 17996394
"3789" "Lp_chr2_0" 18023239 18023266
"3790" "Lp_chr2_0" 18458071 18458342
"3791" "Lp_chr2_0" 18516428 18516563
"3792" "Lp_chr2_0" 18707408 18707498
"3793" "Lp_chr2_0" 18738042 18738149
"3794" "Lp_chr2_0" 18745044 18745140
"3795" "Lp_chr2_0" 18946752 18946865
"3796" "Lp_chr2_0" 19016062 19016243
"3797" "Lp_chr2_0" 19073516 19073539
"3798" "Lp_chr2_0" 19497996 19498011
"3799" "Lp_chr2_0" 19526055 19530819
"3800" "Lp_chr2_0" 19659204 19659294
"3801" "Lp_chr2_0" 19869307 19869488
"3802" "Lp_chr2_0" 20031174 20031213
"3803" "Lp_chr2_0" 20110094 20110184
"3804" "Lp_chr2_0" 20113184 20113289
"3805" "Lp_chr2_0" 20113311 20113350
"3806" "Lp_chr2_0" 20131416 20131535
"3807" "Lp_chr2_0" 20133906 20133989
"3808" "Lp_chr2_0" 20164450 20164767
"3809" "Lp_chr2_0" 20232069 20232323
"3810" "Lp_chr2_0" 20250755 20250884
"3811" "Lp_chr2_0" 20250903 20251022
"3812" "Lp_chr2_0" 20257004 20257073
"3813" "Lp_chr2_0" 20290097 20293714
"3814" "Lp_chr2_0" 20309393 20309512
"3815" "Lp_chr2_0" 20316699 20316838
"3816" "Lp_chr2_0" 20779971 20780035
"3817" "Lp_chr2_0" 20869703 20869751
"3818" "Lp_chr2_0" 20870013 20870198
"3819" "Lp_chr2_0" 20945807 20946063
"3820" "Lp_chr2_0" 21093537 21093715
"3821" "Lp_chr2_0" 21422329 21422473
"3822" "Lp_chr2_0" 21438859 21439197
"3823" "Lp_chr2_0" 21625160 21625206
"3824" "Lp_chr2_0" 21632167 21632288
"3825" "Lp_chr2_0" 21651680 21652037
"3826" "Lp_chr2_0" 21670539 21670641
"3827" "Lp_chr2_0" 21904516 21904578
"3828" "Lp_chr2_0" 21949955 21950059
"3829" "Lp_chr2_0" 21950073 21950256
"3830" "Lp_chr2_0" 21955290 21955390
"3831" "Lp_chr2_0" 22130781 22131088
"3832" "Lp_chr2_0" 22516288 22516352
"3833" "Lp_chr2_0" 22538847 22538889
"3834" "Lp_chr2_0" 22565327 22565443
"3835" "Lp_chr2_0" 22565721 22565808
"3836" "Lp_chr2_0" 22801245 22801412
"3837" "Lp_chr2_0" 22801453 22801527
"3838" "Lp_chr2_0" 22815193 22815303
"3839" "Lp_chr2_0" 22832904 22833136
"3840" "Lp_chr2_0" 22833261 22836130
"3841" "Lp_chr2_0" 22891988 22892079
"3842" "Lp_chr2_0" 22952180 22952306
"3843" "Lp_chr2_0" 23095493 23095569
"3844" "Lp_chr2_0" 23190083 23190668
"3845" "Lp_chr2_0" 23289760 23290043
"3846" "Lp_chr2_0" 23295393 23295443
"3847" "Lp_chr2_0" 23299238 23307160
"3848" "Lp_chr2_0" 23344115 23344448
"3849" "Lp_chr2_0" 23352945 23353119
"3850" "Lp_chr2_0" 23422624 23422710
"3851" "Lp_chr2_0" 24397534 24397598
"3852" "Lp_chr2_0" 24397612 24397640
"3853" "Lp_chr2_0" 24556418 24556426
"3854" "Lp_chr2_0" 24682378 24682581
"3855" "Lp_chr2_0" 24699373 24699836
"3856" "Lp_chr2_0" 24699848 24700232
"3857" "Lp_chr2_0" 24725980 24726637
"3858" "Lp_chr2_0" 24726645 24726697
"3859" "Lp_chr2_0" 24770561 24770569
"3860" "Lp_chr2_0" 24819890 24820179
"3861" "Lp_chr2_0" 24887824 24887839
"3862" "Lp_chr2_0" 25008790 25009043
"3863" "Lp_chr2_0" 25135413 25135429
"3864" "Lp_chr2_0" 25171666 25172369
"3865" "Lp_chr2_0" 25201402 25203003
"3866" "Lp_chr2_0" 25251875 25252086
"3867" "Lp_chr2_0" 25312048 25312296
"3868" "Lp_chr2_0" 25316115 25316125
"3869" "Lp_chr2_0" 25319047 25319247
"3870" "Lp_chr2_0" 25361999 25362070
"3871" "Lp_chr2_0" 25365744 25365806
"3872" "Lp_chr2_0" 25374564 25379752
"3873" "Lp_chr2_0" 25490932 25491060
"3874" "Lp_chr2_0" 25529840 25530085
"3875" "Lp_chr2_0" 25987227 25987581
"3876" "Lp_chr2_0" 26000833 26000859
"3877" "Lp_chr2_0" 26041815 26042042
"3878" "Lp_chr2_0" 26110397 26110424
"3879" "Lp_chr2_0" 26110440 26110490
"3880" "Lp_chr2_0" 26110600 26110742
"3881" "Lp_chr2_0" 26120076 26120454
"3882" "Lp_chr2_0" 26164707 26164781
"3883" "Lp_chr2_0" 26461726 26461849
"3884" "Lp_chr2_0" 26479934 26480088
"3885" "Lp_chr2_0" 26526835 26527235
"3886" "Lp_chr2_0" 26545420 26545577
"3887" "Lp_chr2_0" 26545581 26545584
"3888" "Lp_chr2_0" 26575409 26575535
"3889" "Lp_chr2_0" 26576421 26576585
"3890" "Lp_chr2_0" 26644009 26644586
"3891" "Lp_chr2_0" 26813370 26813405
"3892" "Lp_chr2_0" 26816573 26816693
"3893" "Lp_chr2_0" 27029352 27029384
"3894" "Lp_chr2_0" 27422636 27422836
"3895" "Lp_chr2_0" 27613657 27613826
"3896" "Lp_chr2_0" 27722166 27722257
"3897" "Lp_chr2_0" 27737837 27738191
"3898" "Lp_chr2_0" 27743868 27743871
"3899" "Lp_chr2_0" 27807894 27808136
"3900" "Lp_chr2_0" 27813622 27813719
"3901" "Lp_chr2_0" 27880654 27880852
"3902" "Lp_chr2_0" 27950817 27951108
"3903" "Lp_chr2_0" 27960258 27960268
"3904" "Lp_chr2_0" 28076645 28076973
"3905" "Lp_chr2_0" 28089223 28089227
"3906" "Lp_chr2_0" 28146810 28146921
"3907" "Lp_chr2_0" 28146926 28146967
"3908" "Lp_chr2_0" 28147002 28147033
"3909" "Lp_chr2_0" 28299123 28299355
"3910" "Lp_chr2_0" 28385394 28385859
"3911" "Lp_chr2_0" 28452042 28452173
"3912" "Lp_chr2_0" 28538980 28539276
"3913" "Lp_chr2_0" 28582409 28582670
"3914" "Lp_chr2_0" 29662371 29662411
"3915" "Lp_chr2_0" 30176240 30176392
"3916" "Lp_chr2_0" 30197357 30197561
"3917" "Lp_chr2_0" 30267706 30267716
"3918" "Lp_chr2_0" 30267728 30267882
"3919" "Lp_chr2_0" 30364790 30364933
"3920" "Lp_chr2_0" 30419331 30419385
"3921" "Lp_chr2_0" 30479526 30479637
"3922" "Lp_chr2_0" 30562602 30562745
"3923" "Lp_chr2_0" 30601771 30601983
"3924" "Lp_chr2_0" 30646221 30646515
"3925" "Lp_chr2_0" 30725861 30725936
"3926" "Lp_chr2_0" 30725939 30725953
"3927" "Lp_chr2_0" 30726001 30726041
"3928" "Lp_chr2_0" 30785832 30785942
"3929" "Lp_chr2_0" 30928093 30928321
"3930" "Lp_chr2_0" 31246347 31246350
"3931" "Lp_chr2_0" 31395550 31395621
"3932" "Lp_chr2_0" 31437558 31437661
"3933" "Lp_chr2_0" 31534063 31534175
"3934" "Lp_chr2_0" 31652607 31652936
"3935" "Lp_chr2_0" 31740950 31741060
"3936" "Lp_chr2_0" 31922682 31922703
"3937" "Lp_chr2_0" 31983384 31983425
"3938" "Lp_chr2_0" 31983433 31983442
"3939" "Lp_chr2_0" 32103689 32106929
"3940" "Lp_chr2_0" 32169905 32169937
"3941" "Lp_chr2_0" 32306136 32306261
"3942" "Lp_chr2_0" 32306268 32306358
"3943" "Lp_chr2_0" 32448274 32448424
"3944" "Lp_chr2_0" 32774074 32774219
"3945" "Lp_chr2_0" 32852872 32853073
"3946" "Lp_chr2_0" 32898990 32899188
"3947" "Lp_chr2_0" 32997742 32997949
"3948" "Lp_chr2_0" 32998069 32998424
"3949" "Lp_chr2_0" 33194155 33194230
"3950" "Lp_chr2_0" 33512072 33512101
"3951" "Lp_chr2_0" 33530470 33530818
"3952" "Lp_chr2_0" 33584489 33584514
"3953" "Lp_chr2_0" 33584564 33584572
"3954" "Lp_chr2_0" 33602014 33602252
"3955" "Lp_chr2_0" 33631396 33631529
"3956" "Lp_chr2_0" 33655562 33655575
"3957" "Lp_chr2_0" 33715563 33715634
"3958" "Lp_chr2_0" 34173225 34173358
"3959" "Lp_chr2_0" 34178466 34178481
"3960" "Lp_chr2_0" 34373333 34373341
"3961" "Lp_chr2_0" 34443499 34443524
"3962" "Lp_chr2_0" 34450003 34450378
"3963" "Lp_chr2_0" 34462897 34463206
"3964" "Lp_chr2_0" 34488795 34489201
"3965" "Lp_chr2_0" 34770265 34770338
"3966" "Lp_chr2_0" 34935401 34935519
"3967" "Lp_chr2_0" 34988217 34988417
"3968" "Lp_chr2_0" 35040901 35040985
"3969" "Lp_chr2_0" 35046557 35046637
"3970" "Lp_chr2_0" 35124079 35125315
"3971" "Lp_chr2_0" 35135160 35135426
"3972" "Lp_chr2_0" 35148808 35148813
"3973" "Lp_chr2_0" 35239020 35241457
"3974" "Lp_chr2_0" 35241488 35241569
"3975" "Lp_chr2_0" 35251924 35252376
"3976" "Lp_chr2_0" 35275651 35275821
"3977" "Lp_chr2_0" 35364934 35365219
"3978" "Lp_chr2_0" 35378754 35379033
"3979" "Lp_chr2_0" 35692446 35692450
"3980" "Lp_chr2_0" 35770566 35770678
"3981" "Lp_chr2_0" 35786502 35786788
"3982" "Lp_chr2_0" 35790857 35790903
"3983" "Lp_chr2_0" 35819102 35820293
"3984" "Lp_chr2_0" 35824774 35824847
"3985" "Lp_chr2_0" 35833555 35833688
"3986" "Lp_chr2_0" 35844141 35844306
"3987" "Lp_chr2_0" 35884437 35884518
"3988" "Lp_chr2_0" 35889992 35890050
"3989" "Lp_chr2_0" 36062462 36063553
"3990" "Lp_chr2_0" 36114210 36114529
"3991" "Lp_chr2_0" 36195746 36195752
"3992" "Lp_chr2_0" 36498088 36498230
"3993" "Lp_chr2_0" 36498244 36498643
"3994" "Lp_chr2_0" 36553873 36557660
"3995" "Lp_chr2_0" 36614739 36614923
"3996" "Lp_chr2_0" 36641844 36642823
"3997" "Lp_chr2_0" 36653136 36654510
"3998" "Lp_chr2_0" 36710457 36710744
"3999" "Lp_chr2_0" 36723336 36723623
"4000" "Lp_chr2_0" 36793782 36793896
"4001" "Lp_chr2_0" 37029567 37029807
"4002" "Lp_chr2_0" 37170940 37171109
"4003" "Lp_chr2_0" 37197712 37197800
"4004" "Lp_chr2_0" 37648859 37648884
"4005" "Lp_chr2_0" 37694119 37694220
"4006" "Lp_chr2_0" 37724810 37724939
"4007" "Lp_chr2_0" 37726024 37726445
"4008" "Lp_chr2_0" 37726492 37726534
"4009" "Lp_chr2_0" 37782945 37782958
"4010" "Lp_chr2_0" 37794098 37794308
"4011" "Lp_chr2_0" 37808698 37808916
"4012" "Lp_chr2_0" 37874039 37874165
"4013" "Lp_chr2_0" 37910890 37911014
"4014" "Lp_chr2_0" 37911122 37911234
"4015" "Lp_chr2_0" 37948597 37955004
"4016" "Lp_chr2_0" 37990384 37990622
"4017" "Lp_chr2_0" 37994502 37994516
"4018" "Lp_chr2_0" 38001555 38001599
"4019" "Lp_chr2_0" 38075207 38075409
"4020" "Lp_chr2_0" 38087717 38087772
"4021" "Lp_chr2_0" 38499369 38499896
"4022" "Lp_chr2_0" 38522762 38522831
"4023" "Lp_chr2_0" 38744478 38744621
"4024" "Lp_chr2_0" 38866026 38866312
"4025" "Lp_chr2_0" 39019656 39019767
"4026" "Lp_chr2_0" 39103114 39103125
"4027" "Lp_chr2_0" 39166585 39166665
"4028" "Lp_chr2_0" 39166681 39166923
"4029" "Lp_chr2_0" 39166934 39166938
"4030" "Lp_chr2_0" 39237211 39237215
"4031" "Lp_chr2_0" 39246244 39246271
"4032" "Lp_chr2_0" 39306933 39307039
"4033" "Lp_chr2_0" 39388565 39388807
"4034" "Lp_chr2_0" 39442081 39442357
"4035" "Lp_chr2_0" 39452877 39453196
"4036" "Lp_chr2_0" 39536493 39536497
"4037" "Lp_chr2_0" 39536507 39536642
"4038" "Lp_chr2_0" 39593449 39593576
"4039" "Lp_chr2_0" 39619928 39619945
"4040" "Lp_chr2_0" 39620013 39620427
"4041" "Lp_chr2_0" 39634121 39637718
"4042" "Lp_chr2_0" 39678077 39678093
"4043" "Lp_chr2_0" 39678116 39678186
"4044" "Lp_chr2_0" 39699846 39700050
"4045" "Lp_chr2_0" 40012814 40012940
"4046" "Lp_chr2_0" 40143779 40144859
"4047" "Lp_chr2_0" 40157014 40157084
"4048" "Lp_chr2_0" 40191498 40191788
"4049" "Lp_chr2_0" 40191795 40191798
"4050" "Lp_chr2_0" 40222790 40223051
"4051" "Lp_chr2_0" 40235151 40235363
"4052" "Lp_chr2_0" 40324918 40324988
"4053" "Lp_chr2_0" 40334118 40334287
"4054" "Lp_chr2_0" 40679933 40680127
"4055" "Lp_chr2_0" 40686816 40686868
"4056" "Lp_chr2_0" 40697047 40697159
"4057" "Lp_chr2_0" 40726575 40728001
"4058" "Lp_chr2_0" 40758800 40758905
"4059" "Lp_chr2_0" 40759150 40759202
"4060" "Lp_chr2_0" 40866766 40866956
"4061" "Lp_chr2_0" 41576797 41576924
"4062" "Lp_chr2_0" 41632871 41632938
"4063" "Lp_chr2_0" 41638028 41638117
"4064" "Lp_chr2_0" 41650298 41650539
"4065" "Lp_chr2_0" 41695486 41695629
"4066" "Lp_chr2_0" 41890825 41890905
"4067" "Lp_chr2_0" 42003620 42003643
"4068" "Lp_chr2_0" 42071761 42071975
"4069" "Lp_chr2_0" 42283627 42283925
"4070" "Lp_chr2_0" 42688601 42688672
"4071" "Lp_chr2_0" 42756151 42756156
"4072" "Lp_chr2_0" 42770117 42770176
"4073" "Lp_chr2_0" 42806445 42806486
"4074" "Lp_chr2_0" 42869418 42869479
"4075" "Lp_chr2_0" 42963357 42963465
"4076" "Lp_chr2_0" 42988353 42988465
"4077" "Lp_chr2_0" 42988490 42988614
"4078" "Lp_chr2_0" 42996904 42996993
"4079" "Lp_chr2_0" 42997029 42997080
"4080" "Lp_chr2_0" 43125246 43125279
"4081" "Lp_chr2_0" 43361327 43361849
"4082" "Lp_chr2_0" 43480806 43480829
"4083" "Lp_chr2_0" 43636515 43636703
"4084" "Lp_chr2_0" 43643896 43644117
"4085" "Lp_chr2_0" 43752717 43752741
"4086" "Lp_chr2_0" 43775047 43775118
"4087" "Lp_chr2_0" 43780918 43781199
"4088" "Lp_chr2_0" 43985479 43985756
"4089" "Lp_chr2_0" 44024525 44024652
"4090" "Lp_chr2_0" 44276946 44277155
"4091" "Lp_chr2_0" 44277216 44277596
"4092" "Lp_chr2_0" 44288240 44288618
"4093" "Lp_chr2_0" 44423160 44423414
"4094" "Lp_chr2_0" 44423441 44423696
"4095" "Lp_chr2_0" 44492503 44492782
"4096" "Lp_chr2_0" 44619560 44619795
"4097" "Lp_chr2_0" 44727093 44727214
"4098" "Lp_chr2_0" 44727278 44727481
"4099" "Lp_chr2_0" 44791395 44791410
"4100" "Lp_chr2_0" 44791420 44791460
"4101" "Lp_chr2_0" 44823583 44823655
"4102" "Lp_chr2_0" 44923322 44923407
"4103" "Lp_chr2_0" 44953108 44953241
"4104" "Lp_chr2_0" 45071787 45071827
"4105" "Lp_chr2_0" 45162984 45162987
"4106" "Lp_chr2_0" 45163032 45163035
"4107" "Lp_chr2_0" 45163050 45163056
"4108" "Lp_chr2_0" 45246562 45246882
"4109" "Lp_chr2_0" 45360099 45360116
"4110" "Lp_chr2_0" 45402333 45402573
"4111" "Lp_chr2_0" 45544484 45544689
"4112" "Lp_chr2_0" 45612947 45612987
"4113" "Lp_chr2_0" 45731055 45731073
"4114" "Lp_chr2_0" 45787365 45787512
"4115" "Lp_chr2_0" 45907816 45907997
"4116" "Lp_chr2_0" 45985866 45985929
"4117" "Lp_chr2_0" 46090999 46091390
"4118" "Lp_chr2_0" 46095538 46096059
"4119" "Lp_chr2_0" 46124798 46124882
"4120" "Lp_chr2_0" 46125060 46125066
"4121" "Lp_chr2_0" 46125092 46125170
"4122" "Lp_chr2_0" 46134582 46134706
"4123" "Lp_chr2_0" 46182407 46187200
"4124" "Lp_chr2_0" 46224691 46224708
"4125" "Lp_chr2_0" 46224737 46224895
"4126" "Lp_chr2_0" 46329081 46329248
"4127" "Lp_chr2_0" 46335813 46335833
"4128" "Lp_chr2_0" 46343983 46344033
"4129" "Lp_chr2_0" 46344202 46344615
"4130" "Lp_chr2_0" 46415783 46415948
"4131" "Lp_chr2_0" 46423560 46423621
"4132" "Lp_chr2_0" 46432517 46432660
"4133" "Lp_chr2_0" 46440899 46440955
"4134" "Lp_chr2_0" 46441230 46441294
"4135" "Lp_chr2_0" 46651772 46651975
"4136" "Lp_chr2_0" 47076751 47076758
"4137" "Lp_chr2_0" 47110175 47110318
"4138" "Lp_chr2_0" 47199086 47199158
"4139" "Lp_chr2_0" 47199163 47199167
"4140" "Lp_chr2_0" 47275378 47275569
"4141" "Lp_chr2_0" 47327596 47327892
"4142" "Lp_chr2_0" 47540085 47540165
"4143" "Lp_chr2_0" 47886123 47886459
"4144" "Lp_chr2_0" 47932125 47932501
"4145" "Lp_chr2_0" 48002954 48003230
"4146" "Lp_chr2_0" 48119891 48120026
"4147" "Lp_chr2_0" 48135038 48135170
"4148" "Lp_chr2_0" 48135199 48135216
"4149" "Lp_chr2_0" 48319543 48319740
"4150" "Lp_chr2_0" 48509214 48509362
"4151" "Lp_chr2_0" 48682163 48682191
"4152" "Lp_chr2_0" 48771423 48771456
"4153" "Lp_chr2_0" 48773619 48773715
"4154" "Lp_chr2_0" 48834825 48834860
"4155" "Lp_chr2_0" 48842740 48842782
"4156" "Lp_chr2_0" 48842820 48842889
"4157" "Lp_chr2_0" 48842934 48842951
"4158" "Lp_chr2_0" 49121774 49121899
"4159" "Lp_chr2_0" 49345457 49345530
"4160" "Lp_chr2_0" 49580009 49580370
"4161" "Lp_chr2_0" 49630955 49631089
"4162" "Lp_chr2_0" 49646153 49646274
"4163" "Lp_chr2_0" 49753161 49753324
"4164" "Lp_chr2_0" 49814701 49814798
"4165" "Lp_chr2_0" 50308593 50313047
"4166" "Lp_chr2_0" 50448319 50448381
"4167" "Lp_chr2_0" 50561095 50561121
"4168" "Lp_chr2_0" 50685075 50685365
"4169" "Lp_chr2_0" 50741840 50741877
"4170" "Lp_chr2_0" 50767683 50767886
"4171" "Lp_chr2_0" 50790044 50790066
"4172" "Lp_chr2_0" 50808564 50808644
"4173" "Lp_chr2_0" 50808839 50808932
"4174" "Lp_chr2_0" 50808993 50809005
"4175" "Lp_chr2_0" 50845458 50845527
"4176" "Lp_chr2_0" 50937743 50938161
"4177" "Lp_chr2_0" 50949776 50949794
"4178" "Lp_chr2_0" 51068148 51068524
"4179" "Lp_chr2_0" 51158880 51158996
"4180" "Lp_chr2_0" 51205731 51205758
"4181" "Lp_chr2_0" 51205776 51205883
"4182" "Lp_chr2_0" 51317195 51317203
"4183" "Lp_chr2_0" 51347477 51347553
"4184" "Lp_chr2_0" 51372556 51372869
"4185" "Lp_chr2_0" 51393110 51393126
"4186" "Lp_chr2_0" 51393155 51393202
"4187" "Lp_chr2_0" 51450104 51450388
"4188" "Lp_chr2_0" 51454037 51454169
"4189" "Lp_chr2_0" 51545032 51545175
"4190" "Lp_chr2_0" 51545267 51545556
"4191" "Lp_chr2_0" 51581532 51581605
"4192" "Lp_chr2_0" 51638433 51638638
"4193" "Lp_chr2_0" 51681024 51681178
"4194" "Lp_chr2_0" 52070329 52072161
"4195" "Lp_chr2_0" 52081328 52081425
"4196" "Lp_chr2_0" 52081473 52081964
"4197" "Lp_chr2_0" 52110779 52110983
"4198" "Lp_chr2_0" 52170795 52170912
"4199" "Lp_chr2_0" 52180244 52180293
"4200" "Lp_chr2_0" 52186432 52186786
"4201" "Lp_chr2_0" 52262953 52262972
"4202" "Lp_chr2_0" 52262978 52263014
"4203" "Lp_chr2_0" 52528318 52528741
"4204" "Lp_chr2_0" 52596659 52596689
"4205" "Lp_chr2_0" 52685972 52686139
"4206" "Lp_chr2_0" 52690884 52691360
"4207" "Lp_chr2_0" 52701944 52702069
"4208" "Lp_chr2_0" 52785979 52786189
"4209" "Lp_chr2_0" 52873634 52873666
"4210" "Lp_chr2_0" 52926382 52926948
"4211" "Lp_chr2_0" 52965357 52965639
"4212" "Lp_chr2_0" 52972382 52972740
"4213" "Lp_chr2_0" 53034296 53034554
"4214" "Lp_chr2_0" 53066188 53066235
"4215" "Lp_chr2_0" 53329971 53330163
"4216" "Lp_chr2_0" 53375807 53376113
"4217" "Lp_chr2_0" 53381423 53381545
"4218" "Lp_chr2_0" 53551683 53551886
"4219" "Lp_chr2_0" 53943112 53943161
"4220" "Lp_chr2_0" 54138784 54138858
"4221" "Lp_chr2_0" 54295379 54300559
"4222" "Lp_chr2_0" 54314866 54314879
"4223" "Lp_chr2_0" 54314914 54314917
"4224" "Lp_chr2_0" 54479361 54479369
"4225" "Lp_chr2_0" 54707613 54707655
"4226" "Lp_chr2_0" 54707741 54707773
"4227" "Lp_chr2_0" 54829711 54830046
"4228" "Lp_chr2_0" 54908982 54909432
"4229" "Lp_chr2_0" 54938881 54939029
"4230" "Lp_chr2_0" 54947754 54947948
"4231" "Lp_chr2_0" 54956498 54956507
"4232" "Lp_chr2_0" 54997866 54997877
"4233" "Lp_chr2_0" 55175785 55175866
"4234" "Lp_chr2_0" 55195790 55195927
"4235" "Lp_chr2_0" 55280497 55280706
"4236" "Lp_chr2_0" 55489695 55489732
"4237" "Lp_chr2_0" 55520753 55520824
"4238" "Lp_chr2_0" 55536226 55536518
"4239" "Lp_chr2_0" 55668273 55668296
"4240" "Lp_chr2_0" 55689799 55689927
"4241" "Lp_chr2_0" 55736636 55736942
"4242" "Lp_chr2_0" 55751779 55752017
"4243" "Lp_chr2_0" 55752050 55752174
"4244" "Lp_chr2_0" 55752273 55752285
"4245" "Lp_chr2_0" 55760443 55760484
"4246" "Lp_chr2_0" 55760563 55760573
"4247" "Lp_chr2_0" 55760620 55760636
"4248" "Lp_chr2_0" 56007136 56007362
"4249" "Lp_chr2_0" 56171225 56171292
"4250" "Lp_chr2_0" 56216136 56216274
"4251" "Lp_chr2_0" 56236717 56237008
"4252" "Lp_chr2_0" 56329959 56330179
"4253" "Lp_chr2_0" 56365743 56365902
"4254" "Lp_chr2_0" 56372995 56373130
"4255" "Lp_chr2_0" 56486872 56486962
"4256" "Lp_chr2_0" 56536299 56536468
"4257" "Lp_chr2_0" 56653554 56653695
"4258" "Lp_chr2_0" 56673279 56673570
"4259" "Lp_chr2_0" 56918031 56918177
"4260" "Lp_chr2_0" 56929805 56932816
"4261" "Lp_chr2_0" 57024282 57024352
"4262" "Lp_chr2_0" 57029709 57030069
"4263" "Lp_chr2_0" 57044657 57046132
"4264" "Lp_chr2_0" 57046676 57046954
"4265" "Lp_chr2_0" 57231770 57231799
"4266" "Lp_chr2_0" 57290523 57290579
"4267" "Lp_chr2_0" 57359721 57359731
"4268" "Lp_chr2_0" 57377042 57377059
"4269" "Lp_chr2_0" 57417225 57417351
"4270" "Lp_chr2_0" 57528468 57528652
"4271" "Lp_chr2_0" 57564047 57564184
"4272" "Lp_chr2_0" 57617146 57617326
"4273" "Lp_chr2_0" 57763193 57763196
"4274" "Lp_chr2_0" 57832811 57832969
"4275" "Lp_chr2_0" 57833040 57833043
"4276" "Lp_chr2_0" 57833052 57833233
"4277" "Lp_chr2_0" 57886264 57886267
"4278" "Lp_chr2_0" 57921236 57921349
"4279" "Lp_chr2_0" 57989202 57992395
"4280" "Lp_chr2_0" 57992570 57996137
"4281" "Lp_chr2_0" 58021514 58021525
"4282" "Lp_chr2_0" 58141576 58141889
"4283" "Lp_chr2_0" 58318534 58318660
"4284" "Lp_chr2_0" 58332111 58332164
"4285" "Lp_chr2_0" 58362433 58362517
"4286" "Lp_chr2_0" 58362521 58362563
"4287" "Lp_chr2_0" 58404291 58404419
"4288" "Lp_chr2_0" 58554594 58554657
"4289" "Lp_chr2_0" 58554686 58555081
"4290" "Lp_chr2_0" 58587350 58587383
"4291" "Lp_chr2_0" 58592669 58593008
"4292" "Lp_chr2_0" 58678160 58678501
"4293" "Lp_chr2_0" 58734961 58734978
"4294" "Lp_chr2_0" 58828255 58828398
"4295" "Lp_chr2_0" 58937963 58938038
"4296" "Lp_chr2_0" 58938041 58938055
"4297" "Lp_chr2_0" 59136798 59137096
"4298" "Lp_chr2_0" 59271504 59271511
"4299" "Lp_chr2_0" 59271530 59271654
"4300" "Lp_chr2_0" 59479631 59479957
"4301" "Lp_chr2_0" 59696753 59696869
"4302" "Lp_chr2_0" 59809996 59810122
"4303" "Lp_chr2_0" 59816235 59816409
"4304" "Lp_chr2_0" 59932755 59932965
"4305" "Lp_chr2_0" 59985704 59985800
"4306" "Lp_chr2_0" 59985927 59986149
"4307" "Lp_chr2_0" 60052147 60052575
"4308" "Lp_chr2_0" 60082744 60082788
"4309" "Lp_chr2_0" 60151793 60151842
"4310" "Lp_chr2_0" 60306815 60307068
"4311" "Lp_chr2_0" 60328364 60328392
"4312" "Lp_chr2_0" 60332107 60332188
"4313" "Lp_chr2_0" 60358386 60358390
"4314" "Lp_chr2_0" 60389256 60389274
"4315" "Lp_chr2_0" 60397800 60397943
"4316" "Lp_chr2_0" 60422903 60422912
"4317" "Lp_chr2_0" 60422924 60423124
"4318" "Lp_chr2_0" 60423381 60423393
"4319" "Lp_chr2_0" 60551191 60551381
"4320" "Lp_chr2_0" 60579554 60579756
"4321" "Lp_chr2_0" 60586287 60590957
"4322" "Lp_chr2_0" 60652411 60652520
"4323" "Lp_chr2_0" 60886005 60886137
"4324" "Lp_chr2_0" 60886197 60886211
"4325" "Lp_chr2_0" 61056971 61057421
"4326" "Lp_chr2_0" 61124988 61125255
"4327" "Lp_chr2_0" 61261237 61261500
"4328" "Lp_chr2_0" 61263058 61263531
"4329" "Lp_chr2_0" 61321791 61321911
"4330" "Lp_chr2_0" 61431409 61431580
"4331" "Lp_chr2_0" 61463799 61464114
"4332" "Lp_chr2_0" 61807623 61807843
"4333" "Lp_chr2_0" 61807849 61807959
"4334" "Lp_chr2_0" 61878232 61878353
"4335" "Lp_chr2_0" 61935108 61935116
"4336" "Lp_chr2_0" 61935190 61935242
"4337" "Lp_chr2_0" 61989780 61989941
"4338" "Lp_chr2_0" 61992420 61992634
"4339" "Lp_chr2_0" 62043353 62043434
"4340" "Lp_chr2_0" 62209645 62209761
"4341" "Lp_chr2_0" 62228883 62229130
"4342" "Lp_chr2_0" 62259782 62260076
"4343" "Lp_chr2_0" 62293494 62297518
"4344" "Lp_chr2_0" 62324444 62324669
"4345" "Lp_chr2_0" 62429337 62429358
"4346" "Lp_chr2_0" 62578123 62578215
"4347" "Lp_chr2_0" 62785867 62786000
"4348" "Lp_chr2_0" 62862341 62862346
"4349" "Lp_chr2_0" 63029903 63029946
"4350" "Lp_chr2_0" 63677603 63677709
"4351" "Lp_chr2_0" 63679398 63679535
"4352" "Lp_chr2_0" 63688150 63688325
"4353" "Lp_chr2_0" 63999525 63999868
"4354" "Lp_chr2_0" 64036334 64036351
"4355" "Lp_chr2_0" 64057063 64057199
"4356" "Lp_chr2_0" 64074858 64075515
"4357" "Lp_chr2_0" 64080707 64081060
"4358" "Lp_chr2_0" 64123919 64127386
"4359" "Lp_chr2_0" 64137350 64137369
"4360" "Lp_chr2_0" 64137375 64137411
"4361" "Lp_chr2_0" 64162541 64162748
"4362" "Lp_chr2_0" 64361837 64361906
"4363" "Lp_chr2_0" 64549985 64550001
"4364" "Lp_chr2_0" 64550014 64550019
"4365" "Lp_chr2_0" 64550091 64550095
"4366" "Lp_chr2_0" 64572653 64573101
"4367" "Lp_chr2_0" 64653690 64653979
"4368" "Lp_chr2_0" 64876384 64876493
"4369" "Lp_chr2_0" 64971501 64971682
"4370" "Lp_chr2_0" 65003665 65003676
"4371" "Lp_chr2_0" 65228849 65229226
"4372" "Lp_chr2_0" 65251949 65254292
"4373" "Lp_chr2_0" 65344308 65344348
"4374" "Lp_chr2_0" 65419481 65419492
"4375" "Lp_chr2_0" 65419495 65419605
"4376" "Lp_chr2_0" 65455552 65455626
"4377" "Lp_chr2_0" 65626096 65626468
"4378" "Lp_chr2_0" 65704896 65704996
"4379" "Lp_chr2_0" 65784717 65784722
"4380" "Lp_chr2_0" 65784768 65784844
"4381" "Lp_chr2_0" 65824746 65824750
"4382" "Lp_chr2_0" 65878254 65878264
"4383" "Lp_chr2_0" 65887090 65887130
"4384" "Lp_chr2_0" 66152646 66155845
"4385" "Lp_chr2_0" 66200447 66200493
"4386" "Lp_chr2_0" 66267014 66267037
"4387" "Lp_chr2_0" 66286912 66287170
"4388" "Lp_chr2_0" 66367893 66368046
"4389" "Lp_chr2_0" 66518071 66518291
"4390" "Lp_chr2_0" 66649359 66649441
"4391" "Lp_chr2_0" 66649511 66649569
"4392" "Lp_chr2_0" 66812131 66812160
"4393" "Lp_chr2_0" 66816851 66816942
"4394" "Lp_chr2_0" 66828761 66828764
"4395" "Lp_chr2_0" 66860572 66860678
"4396" "Lp_chr2_0" 66860680 66860683
"4397" "Lp_chr2_0" 67002592 67002748
"4398" "Lp_chr2_0" 67064991 67065165
"4399" "Lp_chr2_0" 67074269 67074482
"4400" "Lp_chr2_0" 67167043 67167495
"4401" "Lp_chr2_0" 67363881 67364222
"4402" "Lp_chr2_0" 67370074 67370174
"4403" "Lp_chr2_0" 67370203 67370252
"4404" "Lp_chr2_0" 67559667 67559680
"4405" "Lp_chr2_0" 67628703 67629007
"4406" "Lp_chr2_0" 67688258 67688290
"4407" "Lp_chr2_0" 67859032 67859130
"4408" "Lp_chr2_0" 67909150 67909349
"4409" "Lp_chr2_0" 68078859 68078992
"4410" "Lp_chr2_0" 68091153 68091199
"4411" "Lp_chr2_0" 68259696 68259713
"4412" "Lp_chr2_0" 68442998 68443075
"4413" "Lp_chr2_0" 68452169 68452370
"4414" "Lp_chr2_0" 68566142 68566261
"4415" "Lp_chr2_0" 68612162 68612595
"4416" "Lp_chr2_0" 68625396 68625803
"4417" "Lp_chr2_0" 68660261 68660320
"4418" "Lp_chr2_0" 68800652 68800884
"4419" "Lp_chr2_0" 68860503 68860537
"4420" "Lp_chr2_0" 68998226 68998365
"4421" "Lp_chr2_0" 69125288 69125706
"4422" "Lp_chr2_0" 69624244 69624360
"4423" "Lp_chr2_0" 69714945 69714962
"4424" "Lp_chr2_0" 69775138 69775364
"4425" "Lp_chr2_0" 69780562 69780598
"4426" "Lp_chr2_0" 70267266 70267331
"4427" "Lp_chr2_0" 70295133 70295338
"4428" "Lp_chr2_0" 70315221 70315431
"4429" "Lp_chr2_0" 70361704 70362042
"4430" "Lp_chr2_0" 70412511 70412571
"4431" "Lp_chr2_0" 70415269 70415327
"4432" "Lp_chr2_0" 70415390 70415398
"4433" "Lp_chr2_0" 70471663 70471701
"4434" "Lp_chr2_0" 70529055 70529121
"4435" "Lp_chr2_0" 70760671 70760874
"4436" "Lp_chr2_0" 70850861 70850898
"4437" "Lp_chr2_0" 70976130 70976171
"4438" "Lp_chr2_0" 71046499 71046673
"4439" "Lp_chr2_0" 71524504 71524595
"4440" "Lp_chr2_0" 71527473 71527490
"4441" "Lp_chr2_0" 71527492 71527529
"4442" "Lp_chr2_0" 71713769 71713995
"4443" "Lp_chr2_0" 71714021 71714045
"4444" "Lp_chr2_0" 71901110 71901350
"4445" "Lp_chr2_0" 71942041 71942352
"4446" "Lp_chr2_0" 72171097 72171474
"4447" "Lp_chr2_0" 72266172 72269231
"4448" "Lp_chr2_0" 72453628 72453635
"4449" "Lp_chr2_0" 72590876 72590884
"4450" "Lp_chr2_0" 72654646 72654923
"4451" "Lp_chr2_0" 73043419 73043630
"4452" "Lp_chr2_0" 73083603 73083606
"4453" "Lp_chr2_0" 73365194 73365373
"4454" "Lp_chr2_0" 73396363 73397108
"4455" "Lp_chr2_0" 73556953 73556962
"4456" "Lp_chr2_0" 73595492 73595567
"4457" "Lp_chr2_0" 73626246 73626379
"4458" "Lp_chr2_0" 73934989 73935134
"4459" "Lp_chr2_0" 74373479 74373703
"4460" "Lp_chr2_0" 74447728 74447737
"4461" "Lp_chr2_0" 74498146 74498191
"4462" "Lp_chr2_0" 74569031 74569371
"4463" "Lp_chr2_0" 74925560 74928481
"4464" "Lp_chr2_0" 74941287 74941388
"4465" "Lp_chr2_0" 75054320 75054606
"4466" "Lp_chr2_0" 75375008 75375012
"4467" "Lp_chr2_0" 75428345 75428460
"4468" "Lp_chr2_0" 75503373 75503376
"4469" "Lp_chr2_0" 75503384 75503524
"4470" "Lp_chr2_0" 75539576 75539655
"4471" "Lp_chr2_0" 75610644 75610910
"4472" "Lp_chr2_0" 75643158 75643189
"4473" "Lp_chr2_0" 75661311 75661422
"4474" "Lp_chr2_0" 75798855 75798868
"4475" "Lp_chr2_0" 75814555 75814580
"4476" "Lp_chr2_0" 75822287 75822494
"4477" "Lp_chr2_0" 75867157 75867160
"4478" "Lp_chr2_0" 75922744 75924283
"4479" "Lp_chr2_0" 75924752 75924774
"4480" "Lp_chr2_0" 75955264 75955368
"4481" "Lp_chr2_0" 75970938 75971131
"4482" "Lp_chr2_0" 76082578 76082728
"4483" "Lp_chr2_0" 76097779 76097833
"4484" "Lp_chr2_0" 76276464 76276710
"4485" "Lp_chr2_0" 77241666 77246404
"4486" "Lp_chr2_0" 77261087 77261192
"4487" "Lp_chr2_0" 77394266 77394525
"4488" "Lp_chr2_0" 77556316 77556652
"4489" "Lp_chr2_0" 77896061 77896338
"4490" "Lp_chr2_0" 77932285 77933065
"4491" "Lp_chr2_0" 78030538 78030578
"4492" "Lp_chr2_0" 78030601 78030629
"4493" "Lp_chr2_0" 78290634 78290915
"4494" "Lp_chr2_0" 78376111 78376255
"4495" "Lp_chr2_0" 78396660 78397134
"4496" "Lp_chr2_0" 78497246 78497260
"4497" "Lp_chr2_0" 78552594 78552816
"4498" "Lp_chr2_0" 78612820 78612934
"4499" "Lp_chr2_0" 78743932 78744167
"4500" "Lp_chr2_0" 78749062 78749136
"4501" "Lp_chr2_0" 78756941 78757237
"4502" "Lp_chr2_0" 78829674 78831189
"4503" "Lp_chr2_0" 78924928 78924943
"4504" "Lp_chr2_0" 78924956 78925050
"4505" "Lp_chr2_0" 79020357 79020493
"4506" "Lp_chr2_0" 79029182 79029230
"4507" "Lp_chr2_0" 79232395 79232422
"4508" "Lp_chr2_0" 79424170 79424407
"4509" "Lp_chr2_0" 79427063 79427162
"4510" "Lp_chr2_0" 79437853 79438201
"4511" "Lp_chr2_0" 79717622 79717832
"4512" "Lp_chr2_0" 79746931 79746988
"4513" "Lp_chr2_0" 79761973 79762135
"4514" "Lp_chr2_0" 79845584 79845707
"4515" "Lp_chr2_0" 80075043 80075094
"4516" "Lp_chr2_0" 80169588 80169912
"4517" "Lp_chr2_0" 80169951 80170260
"4518" "Lp_chr2_0" 80170337 80170356
"4519" "Lp_chr2_0" 80235991 80239562
"4520" "Lp_chr2_0" 80269271 80269387
"4521" "Lp_chr2_0" 80418255 80418430
"4522" "Lp_chr2_0" 81190898 81191165
"4523" "Lp_chr2_0" 81218208 81218265
"4524" "Lp_chr2_0" 81377328 81377875
"4525" "Lp_chr2_0" 81473832 81474114
"4526" "Lp_chr2_0" 81623420 81623989
"4527" "Lp_chr2_0" 81660341 81660433
"4528" "Lp_chr2_0" 81669477 81669540
"4529" "Lp_chr2_0" 81742797 81742932
"4530" "Lp_chr2_0" 81862016 81862310
"4531" "Lp_chr2_0" 82017510 82017774
"4532" "Lp_chr2_0" 82053805 82053821
"4533" "Lp_chr2_0" 82098726 82098812
"4534" "Lp_chr2_0" 82254255 82254286
"4535" "Lp_chr2_0" 82270587 82270811
"4536" "Lp_chr2_0" 82279293 82279403
"4537" "Lp_chr2_0" 82339170 82339230
"4538" "Lp_chr2_0" 82463634 82463921
"4539" "Lp_chr2_0" 82760591 82760608
"4540" "Lp_chr2_0" 82760610 82760620
"4541" "Lp_chr2_0" 82847509 82847738
"4542" "Lp_chr2_0" 82900055 82900061
"4543" "Lp_chr2_0" 82925425 82925441
"4544" "Lp_chr2_0" 82925705 82925827
"4545" "Lp_chr2_0" 83036621 83036773
"4546" "Lp_chr2_0" 83037259 83037318
"4547" "Lp_chr2_0" 83111180 83111194
"4548" "Lp_chr2_0" 83184277 83184569
"4549" "Lp_chr2_0" 83222368 83222680
"4550" "Lp_chr2_0" 83299522 83299533
"4551" "Lp_chr2_0" 83331592 83331777
"4552" "Lp_chr2_0" 83342746 83342871
"4553" "Lp_chr2_0" 83366667 83367031
"4554" "Lp_chr2_0" 83476421 83477448
"4555" "Lp_chr2_0" 83551047 83551055
"4556" "Lp_chr2_0" 83584938 83585234
"4557" "Lp_chr2_0" 83713238 83713266
"4558" "Lp_chr2_0" 83713669 83713833
"4559" "Lp_chr2_0" 83775716 83779498
"4560" "Lp_chr2_0" 83856474 83856520
"4561" "Lp_chr2_0" 83866576 83866676
"4562" "Lp_chr2_0" 83871161 83871172
"4563" "Lp_chr2_0" 84035580 84035622
"4564" "Lp_chr2_0" 84247354 84247588
"4565" "Lp_chr2_0" 84262247 84262430
"4566" "Lp_chr2_0" 84316882 84317092
"4567" "Lp_chr2_0" 84327402 84327443
"4568" "Lp_chr2_0" 84354913 84354936
"4569" "Lp_chr2_0" 84354983 84355186
"4570" "Lp_chr2_0" 84368115 84368404
"4571" "Lp_chr2_0" 84484998 84485038
"4572" "Lp_chr2_0" 84612101 84612369
"4573" "Lp_chr2_0" 84612379 84612883
"4574" "Lp_chr2_0" 85036501 85036779
"4575" "Lp_chr2_0" 85191041 85191162
"4576" "Lp_chr2_0" 85360970 85361009
"4577" "Lp_chr2_0" 85361872 85361968
"4578" "Lp_chr2_0" 85632660 85632793
"4579" "Lp_chr2_0" 85659891 85660095
"4580" "Lp_chr2_0" 85722576 85722690
"4581" "Lp_chr2_0" 85815160 85815269
"4582" "Lp_chr2_0" 85834740 85837560
"4583" "Lp_chr2_0" 86081137 86081219
"4584" "Lp_chr2_0" 86140513 86140605
"4585" "Lp_chr2_0" 86249446 86249452
"4586" "Lp_chr2_0" 86249454 86249458
"4587" "Lp_chr2_0" 86833697 86833749
"4588" "Lp_chr2_0" 86833785 86833943
"4589" "Lp_chr2_0" 87017210 87017291
"4590" "Lp_chr2_0" 87185565 87185861
"4591" "Lp_chr2_0" 87211354 87211689
"4592" "Lp_chr2_0" 87212866 87212947
"4593" "Lp_chr2_0" 87217420 87217437
"4594" "Lp_chr2_0" 87217465 87217658
"4595" "Lp_chr2_0" 87232975 87233246
"4596" "Lp_chr2_0" 87288143 87288252
"4597" "Lp_chr2_0" 87318555 87318616
"4598" "Lp_chr2_0" 87368976 87369034
"4599" "Lp_chr2_0" 87615097 87615313
"4600" "Lp_chr2_0" 87766949 87766995
"4601" "Lp_chr2_0" 87770692 87770709
"4602" "Lp_chr2_0" 87779436 87779442
"4603" "Lp_chr2_0" 87779613 87779627
"4604" "Lp_chr2_0" 87790747 87790797
"4605" "Lp_chr2_0" 87849940 87850009
"4606" "Lp_chr2_0" 87850578 87850619
"4607" "Lp_chr2_0" 87864691 87864724
"4608" "Lp_chr2_0" 87903544 87903556
"4609" "Lp_chr2_0" 87926390 87926484
"4610" "Lp_chr2_0" 87938552 87941228
"4611" "Lp_chr2_0" 88009828 88009860
"4612" "Lp_chr2_0" 88060367 88060437
"4613" "Lp_chr2_0" 88226740 88226809
"4614" "Lp_chr2_0" 88411840 88411973
"4615" "Lp_chr2_0" 88476924 88477049
"4616" "Lp_chr2_0" 88482312 88482364
"4617" "Lp_chr2_0" 88525419 88525426
"4618" "Lp_chr2_0" 88525451 88525454
"4619" "Lp_chr2_0" 88546174 88546197
"4620" "Lp_chr2_0" 88572000 88572442
"4621" "Lp_chr2_0" 88576937 88577037
"4622" "Lp_chr2_0" 88790915 88790969
"4623" "Lp_chr2_0" 88790993 88791117
"4624" "Lp_chr2_0" 88791258 88791323
"4625" "Lp_chr2_0" 88842813 88842862
"4626" "Lp_chr2_0" 88843154 88843216
"4627" "Lp_chr2_0" 88843455 88843506
"4628" "Lp_chr2_0" 89058944 89059048
"4629" "Lp_chr2_0" 89059127 89059147
"4630" "Lp_chr2_0" 89061822 89061927
"4631" "Lp_chr2_0" 89076773 89076778
"4632" "Lp_chr2_0" 89076803 89076881
"4633" "Lp_chr2_0" 89078253 89078311
"4634" "Lp_chr2_0" 89150453 89150531
"4635" "Lp_chr2_0" 89152262 89152301
"4636" "Lp_chr2_0" 89245677 89245795
"4637" "Lp_chr2_0" 89289205 89289318
"4638" "Lp_chr2_0" 89296567 89296739
"4639" "Lp_chr2_0" 89417737 89417817
"4640" "Lp_chr2_0" 89470850 89471029
"4641" "Lp_chr2_0" 89568669 89568960
"4642" "Lp_chr2_0" 89625676 89625785
"4643" "Lp_chr2_0" 89637929 89638019
"4644" "Lp_chr2_0" 89656023 89656313
"4645" "Lp_chr2_0" 89697277 89697308
"4646" "Lp_chr2_0" 89729613 89729823
"4647" "Lp_chr2_0" 89741598 89741712
"4648" "Lp_chr2_0" 89798049 89798118
"4649" "Lp_chr2_0" 89910234 89910437
"4650" "Lp_chr2_0" 89971817 89975882
"4651" "Lp_chr2_0" 89977451 89977534
"4652" "Lp_chr2_0" 89988068 89988197
"4653" "Lp_chr2_0" 90067553 90067871
"4654" "Lp_chr2_0" 90288111 90288353
"4655" "Lp_chr2_0" 90288480 90288483
"4656" "Lp_chr2_0" 90288505 90288524
"4657" "Lp_chr2_0" 90545165 90545205
"4658" "Lp_chr2_0" 90559394 90559680
"4659" "Lp_chr2_0" 90559721 90559738
"4660" "Lp_chr2_0" 90612533 90613822
"4661" "Lp_chr2_0" 90621481 90621814
"4662" "Lp_chr2_0" 90956538 90956978
"4663" "Lp_chr2_0" 90995482 90995946
"4664" "Lp_chr2_0" 91012172 91012350
"4665" "Lp_chr2_0" 91100933 91100950
"4666" "Lp_chr2_0" 91131549 91131554
"4667" "Lp_chr2_0" 91692500 91692588
"4668" "Lp_chr2_0" 91711467 91711659
"4669" "Lp_chr2_0" 91756823 91756853
"4670" "Lp_chr2_0" 91825398 91825665
"4671" "Lp_chr2_0" 91868848 91869263
"4672" "Lp_chr2_0" 91873574 91873706
"4673" "Lp_chr2_0" 92102254 92102346
"4674" "Lp_chr2_0" 92339945 92340003
"4675" "Lp_chr2_0" 92467495 92467698
"4676" "Lp_chr2_0" 92492844 92492865
"4677" "Lp_chr2_0" 92498448 92498678
"4678" "Lp_chr2_0" 92644485 92644538
"4679" "Lp_chr2_0" 92644697 92644707
"4680" "Lp_chr2_0" 93022115 93022122
"4681" "Lp_chr2_0" 93162261 93162342
"4682" "Lp_chr2_0" 93165959 93166046
"4683" "Lp_chr2_0" 93232836 93232960
"4684" "Lp_chr2_0" 93261830 93261973
"4685" "Lp_chr2_0" 93551025 93551032
"4686" "Lp_chr2_0" 93624529 93624610
"4687" "Lp_chr2_0" 93667593 93672113
"4688" "Lp_chr2_0" 93686597 93686716
"4689" "Lp_chr2_0" 93702139 93702205
"4690" "Lp_chr2_0" 93949208 93949330
"4691" "Lp_chr2_0" 94033712 94033934
"4692" "Lp_chr2_0" 94040588 94040791
"4693" "Lp_chr2_0" 94092206 94092337
"4694" "Lp_chr2_0" 94335158 94335339
"4695" "Lp_chr2_0" 95047058 95047202
"4696" "Lp_chr2_0" 95267052 95267058
"4697" "Lp_chr2_0" 95267061 95267120
"4698" "Lp_chr2_0" 95267199 95267211
"4699" "Lp_chr2_0" 95579459 95579579
"4700" "Lp_chr2_0" 95641550 95641604
"4701" "Lp_chr2_0" 95669585 95669668
"4702" "Lp_chr2_0" 95900637 95900750
"4703" "Lp_chr2_0" 95938249 95938324
"4704" "Lp_chr2_0" 95947195 95947213
"4705" "Lp_chr2_0" 95954582 95954765
"4706" "Lp_chr2_0" 95979451 95979456
"4707" "Lp_chr2_0" 95979579 95979606
"4708" "Lp_chr2_0" 96121981 96122152
"4709" "Lp_chr2_0" 96276494 96276853
"4710" "Lp_chr2_0" 96329424 96329437
"4711" "Lp_chr2_0" 96330856 96330964
"4712" "Lp_chr2_0" 96357217 96357292
"4713" "Lp_chr2_0" 96595689 96595736
"4714" "Lp_chr2_0" 96647493 96647636
"4715" "Lp_chr2_0" 96914922 96915067
"4716" "Lp_chr2_0" 96920494 96920545
"4717" "Lp_chr2_0" 96928130 96928147
"4718" "Lp_chr2_0" 96928175 96928197
"4719" "Lp_chr2_0" 97069515 97069728
"4720" "Lp_chr2_0" 97082530 97082617
"4721" "Lp_chr2_0" 97082619 97082644
"4722" "Lp_chr2_0" 97132967 97132970
"4723" "Lp_chr2_0" 97133209 97133214
"4724" "Lp_chr2_0" 97170745 97170859
"4725" "Lp_chr2_0" 97213843 97213971
"4726" "Lp_chr2_0" 97438064 97438069
"4727" "Lp_chr2_0" 97438081 97438090
"4728" "Lp_chr2_0" 97438093 97438109
"4729" "Lp_chr2_0" 97438115 97438119
"4730" "Lp_chr2_0" 97438141 97438146
"4731" "Lp_chr2_0" 97630221 97630307
"4732" "Lp_chr2_0" 98028098 98028222
"4733" "Lp_chr2_0" 98176077 98176091
"4734" "Lp_chr2_0" 98176112 98176117
"4735" "Lp_chr2_0" 98176173 98176188
"4736" "Lp_chr2_0" 98287652 98288067
"4737" "Lp_chr2_0" 98390033 98390140
"4738" "Lp_chr2_0" 98429306 98429592
"4739" "Lp_chr2_0" 99003285 99003521
"4740" "Lp_chr2_0" 99049538 99049692
"4741" "Lp_chr2_0" 99067861 99067884
"4742" "Lp_chr2_0" 99067951 99068224
"4743" "Lp_chr2_0" 99076887 99076989
"4744" "Lp_chr2_0" 99082386 99082541
"4745" "Lp_chr2_0" 99134451 99134567
"4746" "Lp_chr2_0" 99141535 99141670
"4747" "Lp_chr2_0" 99150347 99150388
"4748" "Lp_chr2_0" 99155088 99155104
"4749" "Lp_chr2_0" 99165582 99166388
"4750" "Lp_chr2_0" 99187483 99187580
"4751" "Lp_chr2_0" 99276504 99276727
"4752" "Lp_chr2_0" 99284025 99284103
"4753" "Lp_chr2_0" 99298022 99298170
"4754" "Lp_chr2_0" 99324810 99324840
"4755" "Lp_chr2_0" 99324844 99324854
"4756" "Lp_chr2_0" 99415726 99418440
"4757" "Lp_chr2_0" 99434767 99434784
"4758" "Lp_chr2_0" 99653624 99653771
"4759" "Lp_chr2_0" 100168939 100169160
"4760" "Lp_chr2_0" 100169534 100169865
"4761" "Lp_chr2_0" 100175347 100176247
"4762" "Lp_chr2_0" 100176251 100176375
"4763" "Lp_chr2_0" 100252589 100257657
"4764" "Lp_chr2_0" 100257791 100257917
"4765" "Lp_chr2_0" 100444110 100444335
"4766" "Lp_chr2_0" 100546134 100546429
"4767" "Lp_chr2_0" 100591288 100591439
"4768" "Lp_chr2_0" 100612204 100612497
"4769" "Lp_chr2_0" 100638759 100641266
"4770" "Lp_chr2_0" 100650060 100650175
"4771" "Lp_chr2_0" 100651067 100651077
"4772" "Lp_chr2_0" 100651080 100651136
"4773" "Lp_chr2_0" 100651233 100651236
"4774" "Lp_chr2_0" 100741069 100741296
"4775" "Lp_chr2_0" 100885271 100885589
"4776" "Lp_chr2_0" 100963415 100963648
"4777" "Lp_chr2_0" 100966259 100966290
"4778" "Lp_chr2_0" 100974968 100975561
"4779" "Lp_chr2_0" 101023329 101023442
"4780" "Lp_chr2_0" 101045755 101045911
"4781" "Lp_chr2_0" 101078390 101081801
"4782" "Lp_chr2_0" 101162616 101163004
"4783" "Lp_chr2_0" 101244233 101244432
"4784" "Lp_chr2_0" 101256042 101256146
"4785" "Lp_chr2_0" 101461751 101464232
"4786" "Lp_chr2_0" 101522668 101522753
"4787" "Lp_chr2_0" 101565848 101565907
"4788" "Lp_chr2_0" 101565915 101565983
"4789" "Lp_chr2_0" 101593795 101594270
"4790" "Lp_chr2_0" 101610819 101610968
"4791" "Lp_chr2_0" 102484355 102484452
"4792" "Lp_chr2_0" 102502007 102502758
"4793" "Lp_chr2_0" 102705127 102705176
"4794" "Lp_chr2_0" 102790687 102790745
"4795" "Lp_chr2_0" 102899377 102899402
"4796" "Lp_chr2_0" 102913554 102913564
"4797" "Lp_chr2_0" 102947827 102947993
"4798" "Lp_chr2_0" 103068115 103068533
"4799" "Lp_chr2_0" 103093199 103093291
"4800" "Lp_chr2_0" 103163659 103163712
"4801" "Lp_chr2_0" 103168951 103169034
"4802" "Lp_chr2_0" 104069049 104069066
"4803" "Lp_chr2_0" 104238687 104238982
"4804" "Lp_chr2_0" 104264895 104265182
"4805" "Lp_chr2_0" 104484381 104484623
"4806" "Lp_chr2_0" 104544242 104544309
"4807" "Lp_chr2_0" 104598549 104598723
"4808" "Lp_chr2_0" 104627853 104628107
"4809" "Lp_chr2_0" 104628161 104628207
"4810" "Lp_chr2_0" 104657903 104658106
"4811" "Lp_chr2_0" 104706999 104707135
"4812" "Lp_chr2_0" 104902675 104902947
"4813" "Lp_chr2_0" 105088942 105089260
"4814" "Lp_chr2_0" 105268656 105268721
"4815" "Lp_chr2_0" 105393367 105393570
"4816" "Lp_chr2_0" 105393623 105393640
"4817" "Lp_chr2_0" 105393737 105393773
"4818" "Lp_chr2_0" 105546357 105546496
"4819" "Lp_chr2_0" 105689177 105689366
"4820" "Lp_chr2_0" 105713555 105713615
"4821" "Lp_chr2_0" 105912287 105912707
"4822" "Lp_chr2_0" 105912853 105912885
"4823" "Lp_chr2_0" 105919746 105920002
"4824" "Lp_chr2_0" 106095302 106095730
"4825" "Lp_chr2_0" 106240135 106240196
"4826" "Lp_chr2_0" 106435261 106435404
"4827" "Lp_chr2_0" 107163948 107163958
"4828" "Lp_chr2_0" 107189363 107189447
"4829" "Lp_chr2_0" 107407533 107407679
"4830" "Lp_chr2_0" 107408439 107408448
"4831" "Lp_chr2_0" 107408462 107408494
"4832" "Lp_chr2_0" 107429514 107429579
"4833" "Lp_chr2_0" 107461168 107461437
"4834" "Lp_chr2_0" 107510804 107510897
"4835" "Lp_chr2_0" 107516926 107517092
"4836" "Lp_chr2_0" 107627991 107628101
"4837" "Lp_chr2_0" 107646097 107646123
"4838" "Lp_chr2_0" 107783122 107783260
"4839" "Lp_chr2_0" 107783283 107783289
"4840" "Lp_chr2_0" 107791405 107798380
"4841" "Lp_chr2_0" 108029015 108029018
"4842" "Lp_chr2_0" 108029093 108029129
"4843" "Lp_chr2_0" 108204738 108204757
"4844" "Lp_chr2_0" 108204760 108204807
"4845" "Lp_chr2_0" 108204854 108204860
"4846" "Lp_chr2_0" 108306521 108306687
"4847" "Lp_chr2_0" 108315291 108315378
"4848" "Lp_chr2_0" 108320958 108321259
"4849" "Lp_chr2_0" 108330965 108331039
"4850" "Lp_chr2_0" 108364776 108365402
"4851" "Lp_chr2_0" 108576331 108578586
"4852" "Lp_chr2_0" 108591022 108591155
"4853" "Lp_chr2_0" 108632503 108632602
"4854" "Lp_chr2_0" 108666864 108666919
"4855" "Lp_chr2_0" 108722109 108722121
"4856" "Lp_chr2_0" 108891011 108891214
"4857" "Lp_chr2_0" 108940611 108940723
"4858" "Lp_chr2_0" 108977825 108978295
"4859" "Lp_chr2_0" 108993599 108996118
"4860" "Lp_chr2_0" 109133318 109133421
"4861" "Lp_chr2_0" 109231373 109235220
"4862" "Lp_chr2_0" 109292361 109292791
"4863" "Lp_chr2_0" 109327417 109327477
"4864" "Lp_chr2_0" 109327485 109329395
"4865" "Lp_chr2_0" 109339271 109339599
"4866" "Lp_chr2_0" 109356259 109356586
"4867" "Lp_chr2_0" 109471441 109471759
"4868" "Lp_chr2_0" 109560338 109560549
"4869" "Lp_chr2_0" 109612257 109612653
"4870" "Lp_chr2_0" 109700266 109700334
"4871" "Lp_chr2_0" 109750917 109750997
"4872" "Lp_chr2_0" 109757474 109757484
"4873" "Lp_chr2_0" 109757520 109757601
"4874" "Lp_chr2_0" 109786326 109786341
"4875" "Lp_chr2_0" 109847723 109848024
"4876" "Lp_chr2_0" 109881534 109881581
"4877" "Lp_chr2_0" 109882334 109882369
"4878" "Lp_chr2_0" 109951013 109951183
"4879" "Lp_chr2_0" 110029206 110029264
"4880" "Lp_chr2_0" 110029996 110030111
"4881" "Lp_chr2_0" 110197619 110197712
"4882" "Lp_chr2_0" 110202356 110202380
"4883" "Lp_chr2_0" 110350086 110355040
"4884" "Lp_chr2_0" 110365007 110365011
"4885" "Lp_chr2_0" 110365333 110365363
"4886" "Lp_chr2_0" 110383754 110384378
"4887" "Lp_chr2_0" 110410391 110414549
"4888" "Lp_chr2_0" 110498372 110498427
"4889" "Lp_chr2_0" 110715986 110716063
"4890" "Lp_chr2_0" 110716119 110716127
"4891" "Lp_chr2_0" 110758678 110758890
"4892" "Lp_chr2_0" 110862398 110862543
"4893" "Lp_chr2_0" 110862563 110862635
"4894" "Lp_chr2_0" 110961694 110961766
"4895" "Lp_chr2_0" 111132072 111136809
"4896" "Lp_chr2_0" 111185438 111185503
"4897" "Lp_chr2_0" 111204435 111204673
"4898" "Lp_chr2_0" 111256167 111256358
"4899" "Lp_chr2_0" 111256436 111256447
"4900" "Lp_chr2_0" 111600767 111601472
"4901" "Lp_chr2_0" 111632717 111632819
"4902" "Lp_chr2_0" 111902965 111903005
"4903" "Lp_chr2_0" 112032226 112032641
"4904" "Lp_chr2_0" 112110517 112110532
"4905" "Lp_chr2_0" 112169210 112169439
"4906" "Lp_chr2_0" 112199155 112201623
"4907" "Lp_chr2_0" 112218659 112218795
"4908" "Lp_chr2_0" 112413777 112413965
"4909" "Lp_chr2_0" 112488786 112488849
"4910" "Lp_chr2_0" 112497736 112498490
"4911" "Lp_chr2_0" 112526866 112530061
"4912" "Lp_chr2_0" 113156511 113156730
"4913" "Lp_chr2_0" 113186392 113186606
"4914" "Lp_chr2_0" 113187246 113187320
"4915" "Lp_chr2_0" 113283988 113284443
"4916" "Lp_chr2_0" 113409723 113409746
"4917" "Lp_chr2_0" 113454025 113454389
"4918" "Lp_chr2_0" 113685228 113685555
"4919" "Lp_chr2_0" 113928894 113928989
"4920" "Lp_chr2_0" 114175705 114176019
"4921" "Lp_chr2_0" 114212054 114212401
"4922" "Lp_chr2_0" 114436988 114437113
"4923" "Lp_chr2_0" 114469012 114469176
"4924" "Lp_chr2_0" 114471498 114471596
"4925" "Lp_chr2_0" 114473345 114473450
"4926" "Lp_chr2_0" 114481771 114481945
"4927" "Lp_chr2_0" 114491895 114491908
"4928" "Lp_chr2_0" 114590124 114595525
"4929" "Lp_chr2_0" 114702209 114702212
"4930" "Lp_chr2_0" 114702242 114702264
"4931" "Lp_chr2_0" 114746530 114746659
"4932" "Lp_chr2_0" 114761697 114761823
"4933" "Lp_chr2_0" 114783350 114783579
"4934" "Lp_chr2_0" 114783608 114783625
"4935" "Lp_chr2_0" 115075335 115075341
"4936" "Lp_chr2_0" 115075438 115075451
"4937" "Lp_chr2_0" 115315559 115315586
"4938" "Lp_chr2_0" 115315613 115315627
"4939" "Lp_chr2_0" 115315710 115315827
"4940" "Lp_chr2_0" 115436162 115436206
"4941" "Lp_chr2_0" 115436286 115444022
"4942" "Lp_chr2_0" 115855425 115855559
"4943" "Lp_chr2_0" 115929939 115930031
"4944" "Lp_chr2_0" 116024927 116025213
"4945" "Lp_chr2_0" 116552771 116552842
"4946" "Lp_chr2_0" 116560559 116560636
"4947" "Lp_chr2_0" 116718114 116718192
"4948" "Lp_chr2_0" 116718225 116718229
"4949" "Lp_chr2_0" 116718316 116718322
"4950" "Lp_chr2_0" 116722832 116722867
"4951" "Lp_chr2_0" 116737989 116738069
"4952" "Lp_chr2_0" 117591000 117595059
"4953" "Lp_chr2_0" 117606272 117606397
"4954" "Lp_chr2_0" 117606533 117606595
"4955" "Lp_chr2_0" 117631614 117631623
"4956" "Lp_chr2_0" 117631636 117631652
"4957" "Lp_chr2_0" 117637218 117637377
"4958" "Lp_chr2_0" 117691869 117695423
"4959" "Lp_chr2_0" 117705729 117705970
"4960" "Lp_chr2_0" 118339114 118339158
"4961" "Lp_chr2_0" 118351646 118351834
"4962" "Lp_chr2_0" 118366580 118366706
"4963" "Lp_chr2_0" 118494992 118495168
"4964" "Lp_chr2_0" 118570031 118570211
"4965" "Lp_chr2_0" 118609618 118610015
"4966" "Lp_chr2_0" 118722609 118722755
"4967" "Lp_chr2_0" 118722809 118722831
"4968" "Lp_chr2_0" 118756867 118756896
"4969" "Lp_chr2_0" 118766975 118766993
"4970" "Lp_chr2_0" 118807315 118807330
"4971" "Lp_chr2_0" 118934700 118934762
"4972" "Lp_chr2_0" 118972444 118972503
"4973" "Lp_chr2_0" 119011684 119011901
"4974" "Lp_chr2_0" 119124913 119125049
"4975" "Lp_chr2_0" 119129907 119129975
"4976" "Lp_chr2_0" 119203103 119203109
"4977" "Lp_chr2_0" 119289909 119289989
"4978" "Lp_chr2_0" 119322511 119322521
"4979" "Lp_chr2_0" 119489966 119490109
"4980" "Lp_chr2_0" 119521847 119521880
"4981" "Lp_chr2_0" 119521890 119521928
"4982" "Lp_chr2_0" 119672744 119672951
"4983" "Lp_chr2_0" 119734359 119734365
"4984" "Lp_chr2_0" 119821414 119821449
"4985" "Lp_chr2_0" 119850034 119850392
"4986" "Lp_chr2_0" 119871310 119871592
"4987" "Lp_chr2_0" 119873533 119873674
"4988" "Lp_chr2_0" 120020670 120020680
"4989" "Lp_chr2_0" 120096131 120096394
"4990" "Lp_chr2_0" 120299555 120299630
"4991" "Lp_chr2_0" 120311113 120311335
"4992" "Lp_chr2_0" 120394749 120394752
"4993" "Lp_chr2_0" 120394795 120394879
"4994" "Lp_chr2_0" 120399855 120399865
"4995" "Lp_chr2_0" 120513541 120513770
"4996" "Lp_chr2_0" 120513780 120513875
"4997" "Lp_chr2_0" 120658072 120658111
"4998" "Lp_chr2_0" 120658186 120658369
"4999" "Lp_chr2_0" 120866057 120869370
"5000" "Lp_chr2_0" 120941359 120941417
"5001" "Lp_chr2_0" 121756712 121756718
"5002" "Lp_chr2_0" 121787372 121787391
"5003" "Lp_chr2_0" 121821212 121821320
"5004" "Lp_chr2_0" 122028550 122028578
"5005" "Lp_chr2_0" 122141909 122142202
"5006" "Lp_chr2_0" 122180812 122182673
"5007" "Lp_chr2_0" 122347115 122347158
"5008" "Lp_chr2_0" 122731019 122731104
"5009" "Lp_chr2_0" 122785602 122785683
"5010" "Lp_chr2_0" 123128836 123129254
"5011" "Lp_chr2_0" 123188413 123188451
"5012" "Lp_chr2_0" 123188537 123188563
"5013" "Lp_chr2_0" 123238210 123238358
"5014" "Lp_chr2_0" 123279110 123279320
"5015" "Lp_chr2_0" 123313428 123313438
"5016" "Lp_chr2_0" 123445433 123445478
"5017" "Lp_chr2_0" 123683408 123683645
"5018" "Lp_chr2_0" 123860501 123860558
"5019" "Lp_chr2_0" 124601398 124601458
"5020" "Lp_chr2_0" 124642529 124642905
"5021" "Lp_chr2_0" 124741875 124742093
"5022" "Lp_chr2_0" 124858408 124858421
"5023" "Lp_chr2_0" 124858429 124858521
"5024" "Lp_chr2_0" 124858603 124858616
"5025" "Lp_chr2_0" 124909681 124909890
"5026" "Lp_chr2_0" 125015421 125015571
"5027" "Lp_chr2_0" 125038778 125038998
"5028" "Lp_chr2_0" 125326006 125326118
"5029" "Lp_chr2_0" 125455239 125455594
"5030" "Lp_chr2_0" 125523337 125523625
"5031" "Lp_chr2_0" 125786226 125786246
"5032" "Lp_chr2_0" 125848444 125848690
"5033" "Lp_chr2_0" 125947770 125947890
"5034" "Lp_chr2_0" 125969824 125970064
"5035" "Lp_chr2_0" 125992656 125992759
"5036" "Lp_chr2_0" 126233857 126234011
"5037" "Lp_chr2_0" 126296861 126296946
"5038" "Lp_chr2_0" 126563036 126563286
"5039" "Lp_chr2_0" 126628003 126628417
"5040" "Lp_chr2_0" 126677720 126677874
"5041" "Lp_chr2_0" 126728654 126733229
"5042" "Lp_chr2_0" 126818914 126818933
"5043" "Lp_chr2_0" 126844196 126844251
"5044" "Lp_chr2_0" 127233971 127234119
"5045" "Lp_chr2_0" 127297783 127298539
"5046" "Lp_chr2_0" 127318757 127319755
"5047" "Lp_chr2_0" 127360284 127360513
"5048" "Lp_chr2_0" 127389668 127389767
"5049" "Lp_chr2_0" 127528551 127528761
"5050" "Lp_chr2_0" 127614667 127614766
"5051" "Lp_chr2_0" 127721318 127721386
"5052" "Lp_chr2_0" 127742087 127742245
"5053" "Lp_chr2_0" 127742274 127742291
"5054" "Lp_chr2_0" 127783544 127783783
"5055" "Lp_chr2_0" 127971168 127971364
"5056" "Lp_chr2_0" 127976651 127976904
"5057" "Lp_chr2_0" 128061252 128061338
"5058" "Lp_chr2_0" 128123160 128123246
"5059" "Lp_chr2_0" 128219914 128219928
"5060" "Lp_chr2_0" 128220011 128220021
"5061" "Lp_chr2_0" 128244777 128245082
"5062" "Lp_chr2_0" 128566744 128567047
"5063" "Lp_chr2_0" 128697593 128697719
"5064" "Lp_chr2_0" 128888241 128888284
"5065" "Lp_chr2_0" 128888288 128888308
"5066" "Lp_chr2_0" 128888334 128888343
"5067" "Lp_chr2_0" 128888517 128888629
"5068" "Lp_chr2_0" 128911006 128911085
"5069" "Lp_chr2_0" 128953571 128953678
"5070" "Lp_chr2_0" 128968872 128969028
"5071" "Lp_chr2_0" 129005946 129007021
"5072" "Lp_chr2_0" 129027163 129027209
"5073" "Lp_chr2_0" 129027238 129027247
"5074" "Lp_chr2_0" 129034208 129034369
"5075" "Lp_chr2_0" 129042250 129042617
"5076" "Lp_chr2_0" 129177096 129177822
"5077" "Lp_chr2_0" 129515071 129515144
"5078" "Lp_chr2_0" 129538948 129539002
"5079" "Lp_chr2_0" 129571153 129571229
"5080" "Lp_chr2_0" 129864631 129867330
"5081" "Lp_chr2_0" 129904941 129905034
"5082" "Lp_chr2_0" 129908977 129908987
"5083" "Lp_chr2_0" 129950864 129950940
"5084" "Lp_chr2_0" 130014529 130018271
"5085" "Lp_chr2_0" 130122881 130123108
"5086" "Lp_chr2_0" 130275245 130288936
"5087" "Lp_chr2_0" 130288951 130288954
"5088" "Lp_chr2_0" 130354970 130355048
"5089" "Lp_chr2_0" 130355068 130355087
"5090" "Lp_chr2_0" 130445038 130445146
"5091" "Lp_chr2_0" 130486369 130486575
"5092" "Lp_chr2_0" 130496097 130496198
"5093" "Lp_chr2_0" 130496213 130496216
"5094" "Lp_chr2_0" 130766054 130766069
"5095" "Lp_chr2_0" 130766093 130766115
"5096" "Lp_chr2_0" 130920882 130920929
"5097" "Lp_chr2_0" 131033952 131033955
"5098" "Lp_chr2_0" 131034051 131034057
"5099" "Lp_chr2_0" 131041620 131041679
"5100" "Lp_chr2_0" 131061299 131061355
"5101" "Lp_chr2_0" 131180470 131181692
"5102" "Lp_chr2_0" 131186474 131186596
"5103" "Lp_chr2_0" 131255021 131255136
"5104" "Lp_chr2_0" 131419735 131419816
"5105" "Lp_chr2_0" 131647552 131647563
"5106" "Lp_chr2_0" 131836639 131836733
"5107" "Lp_chr2_0" 131837392 131837466
"5108" "Lp_chr2_0" 131839732 131839779
"5109" "Lp_chr2_0" 131839887 131839920
"5110" "Lp_chr2_0" 132020838 132021077
"5111" "Lp_chr2_0" 132040150 132040287
"5112" "Lp_chr2_0" 132040376 132040457
"5113" "Lp_chr2_0" 132368186 132368439
"5114" "Lp_chr2_0" 132492482 132492526
"5115" "Lp_chr2_0" 132616220 132616315
"5116" "Lp_chr2_0" 132717996 132718221
"5117" "Lp_chr2_0" 132767971 132768038
"5118" "Lp_chr2_0" 133022339 133022420
"5119" "Lp_chr2_0" 133137272 133137471
"5120" "Lp_chr2_0" 133209485 133209584
"5121" "Lp_chr2_0" 133209671 133209714
"5122" "Lp_chr2_0" 133635773 133635827
"5123" "Lp_chr2_0" 133656518 133656744
"5124" "Lp_chr2_0" 133662401 133662767
"5125" "Lp_chr2_0" 133662863 133662875
"5126" "Lp_chr2_0" 133788468 133788764
"5127" "Lp_chr2_0" 133812709 133812912
"5128" "Lp_chr2_0" 133995814 134003262
"5129" "Lp_chr2_0" 134039927 134041146
"5130" "Lp_chr2_0" 134107006 134107018
"5131" "Lp_chr2_0" 134115399 134115405
"5132" "Lp_chr2_0" 134127401 134127448
"5133" "Lp_chr2_0" 134129091 134129203
"5134" "Lp_chr2_0" 134215994 134216010
"5135" "Lp_chr2_0" 134341419 134341684
"5136" "Lp_chr2_0" 134375198 134375295
"5137" "Lp_chr2_0" 134375343 134375362
"5138" "Lp_chr2_0" 134416580 134416740
"5139" "Lp_chr2_0" 134578973 134579055
"5140" "Lp_chr2_0" 134592443 134592456
"5141" "Lp_chr2_0" 134700290 134700353
"5142" "Lp_chr2_0" 134863428 134863604
"5143" "Lp_chr2_0" 134879410 134879675
"5144" "Lp_chr2_0" 135079565 135082972
"5145" "Lp_chr2_0" 135083022 135083081
"5146" "Lp_chr2_0" 135084724 135085162
"5147" "Lp_chr2_0" 135113459 135113469
"5148" "Lp_chr2_0" 135145442 135145494
"5149" "Lp_chr2_0" 135153385 135153504
"5150" "Lp_chr2_0" 135269637 135269772
"5151" "Lp_chr2_0" 135448300 135448406
"5152" "Lp_chr2_0" 135507200 135509136
"5153" "Lp_chr2_0" 135572233 135572432
"5154" "Lp_chr2_0" 135587706 135587812
"5155" "Lp_chr2_0" 135739439 135739480
"5156" "Lp_chr2_0" 135793387 135793588
"5157" "Lp_chr2_0" 135817461 135817498
"5158" "Lp_chr2_0" 135817513 135817582
"5159" "Lp_chr2_0" 135863545 135863619
"5160" "Lp_chr2_0" 136059979 136060238
"5161" "Lp_chr2_0" 136346215 136346224
"5162" "Lp_chr2_0" 136500543 136500574
"5163" "Lp_chr2_0" 136500629 136500672
"5164" "Lp_chr2_0" 136704995 136708983
"5165" "Lp_chr2_0" 136813525 136813601
"5166" "Lp_chr2_0" 136861607 136861730
"5167" "Lp_chr2_0" 136868466 136868488
"5168" "Lp_chr2_0" 136948025 136948134
"5169" "Lp_chr2_0" 137023032 137023049
"5170" "Lp_chr2_0" 137040428 137040632
"5171" "Lp_chr2_0" 137081107 137081327
"5172" "Lp_chr2_0" 137293695 137293727
"5173" "Lp_chr2_0" 137293884 137293928
"5174" "Lp_chr2_0" 137301190 137301309
"5175" "Lp_chr2_0" 137301384 137301596
"5176" "Lp_chr2_0" 137332274 137332538
"5177" "Lp_chr2_0" 137519853 137519954
"5178" "Lp_chr2_0" 137530391 137530480
"5179" "Lp_chr2_0" 137619529 137619796
"5180" "Lp_chr2_0" 137749959 137749968
"5181" "Lp_chr2_0" 137750002 137750006
"5182" "Lp_chr2_0" 137935943 137936093
"5183" "Lp_chr2_0" 137961499 137961790
"5184" "Lp_chr2_0" 138107494 138107774
"5185" "Lp_chr2_0" 138107815 138107832
"5186" "Lp_chr2_0" 138251769 138251784
"5187" "Lp_chr2_0" 138251836 138251849
"5188" "Lp_chr2_0" 138326836 138328068
"5189" "Lp_chr2_0" 138328093 138328102
"5190" "Lp_chr2_0" 138398691 138398895
"5191" "Lp_chr2_0" 138398966 138399031
"5192" "Lp_chr2_0" 138436769 138436839
"5193" "Lp_chr2_0" 138518089 138518330
"5194" "Lp_chr2_0" 138542966 138543021
"5195" "Lp_chr2_0" 138978287 138978425
"5196" "Lp_chr2_0" 139207732 139207836
"5197" "Lp_chr2_0" 139335395 139335401
"5198" "Lp_chr2_0" 139354079 139354088
"5199" "Lp_chr2_0" 139388381 139388587
"5200" "Lp_chr2_0" 139515857 139516080
"5201" "Lp_chr2_0" 140801503 140801520
"5202" "Lp_chr2_0" 141085847 141086184
"5203" "Lp_chr2_0" 141159022 141159057
"5204" "Lp_chr2_0" 142034333 142034739
"5205" "Lp_chr2_0" 142094224 142094263
"5206" "Lp_chr2_0" 142126030 142126164
"5207" "Lp_chr2_0" 142182371 142182699
"5208" "Lp_chr2_0" 142611656 142612012
"5209" "Lp_chr2_0" 143408065 143408087
"5210" "Lp_chr2_0" 143508221 143508352
"5211" "Lp_chr2_0" 143631477 143631608
"5212" "Lp_chr2_0" 143650052 143650127
"5213" "Lp_chr2_0" 143650143 143650247
"5214" "Lp_chr2_0" 143840887 143840905
"5215" "Lp_chr2_0" 143920076 143920219
"5216" "Lp_chr2_0" 143928938 143930650
"5217" "Lp_chr2_0" 143980221 143980326
"5218" "Lp_chr2_0" 144188999 144189016
"5219" "Lp_chr2_0" 144263768 144263803
"5220" "Lp_chr2_0" 144368388 144368511
"5221" "Lp_chr2_0" 144384674 144385119
"5222" "Lp_chr2_0" 144424461 144426887
"5223" "Lp_chr2_0" 144498982 144498985
"5224" "Lp_chr2_0" 144776019 144776099
"5225" "Lp_chr2_0" 144816563 144816577
"5226" "Lp_chr2_0" 144816602 144816641
"5227" "Lp_chr2_0" 144887375 144887556
"5228" "Lp_chr2_0" 144920539 144921568
"5229" "Lp_chr2_0" 145038417 145038433
"5230" "Lp_chr2_0" 145038464 145038490
"5231" "Lp_chr2_0" 145115257 145115260
"5232" "Lp_chr2_0" 145321173 145321263
"5233" "Lp_chr2_0" 145488422 145488559
"5234" "Lp_chr2_0" 145488588 145488605
"5235" "Lp_chr2_0" 145511985 145512002
"5236" "Lp_chr2_0" 145879610 145879626
"5237" "Lp_chr2_0" 145884681 145884983
"5238" "Lp_chr2_0" 145949906 145950398
"5239" "Lp_chr2_0" 145987546 145987844
"5240" "Lp_chr2_0" 146029459 146029879
"5241" "Lp_chr2_0" 146030118 146030151
"5242" "Lp_chr2_0" 146120335 146120439
"5243" "Lp_chr2_0" 146309768 146309773
"5244" "Lp_chr2_0" 146509301 146509657
"5245" "Lp_chr2_0" 146520163 146520366
"5246" "Lp_chr2_0" 146576216 146576300
"5247" "Lp_chr2_0" 146659812 146659902
"5248" "Lp_chr2_0" 146743789 146743800
"5249" "Lp_chr2_0" 146820545 146820603
"5250" "Lp_chr2_0" 146844003 146844032
"5251" "Lp_chr2_0" 146853886 146853921
"5252" "Lp_chr2_0" 146866942 146867012
"5253" "Lp_chr2_0" 147029232 147029611
"5254" "Lp_chr2_0" 147199604 147199746
"5255" "Lp_chr2_0" 147286390 147286462
"5256" "Lp_chr2_0" 147358283 147358386
"5257" "Lp_chr2_0" 147497528 147497596
"5258" "Lp_chr2_0" 147535777 147535783
"5259" "Lp_chr2_0" 147585285 147585384
"5260" "Lp_chr2_0" 147603040 147603141
"5261" "Lp_chr2_0" 147628903 147628981
"5262" "Lp_chr2_0" 147836475 147836526
"5263" "Lp_chr2_0" 147839143 147839474
"5264" "Lp_chr2_0" 147869085 147869213
"5265" "Lp_chr2_0" 147922001 147922096
"5266" "Lp_chr2_0" 147931916 147935277
"5267" "Lp_chr2_0" 147974709 147974845
"5268" "Lp_chr2_0" 148037833 148042772
"5269" "Lp_chr2_0" 148064748 148064950
"5270" "Lp_chr2_0" 148096686 148096718
"5271" "Lp_chr2_0" 148346054 148346225
"5272" "Lp_chr2_0" 148400951 148401166
"5273" "Lp_chr2_0" 148681832 148681992
"5274" "Lp_chr2_0" 148682082 148682104
"5275" "Lp_chr2_0" 148706347 148706473
"5276" "Lp_chr2_0" 148768311 148768666
"5277" "Lp_chr2_0" 148911237 148911301
"5278" "Lp_chr2_0" 149179500 149179931
"5279" "Lp_chr2_0" 149429732 149429739
"5280" "Lp_chr2_0" 149429774 149429876
"5281" "Lp_chr2_0" 149433835 149433865
"5282" "Lp_chr2_0" 149614013 149614234
"5283" "Lp_chr2_0" 149974187 149974461
"5284" "Lp_chr2_0" 150460223 150460323
"5285" "Lp_chr2_0" 150479507 150479587
"5286" "Lp_chr2_0" 150629724 150629772
"5287" "Lp_chr2_0" 150629778 150631160
"5288" "Lp_chr2_0" 150743356 150743368
"5289" "Lp_chr2_0" 150743371 150743627
"5290" "Lp_chr2_0" 150828107 150828445
"5291" "Lp_chr2_0" 150867868 150868027
"5292" "Lp_chr2_0" 150894341 150894684
"5293" "Lp_chr2_0" 151040696 151041266
"5294" "Lp_chr2_0" 151109992 151110095
"5295" "Lp_chr2_0" 151156198 151156277
"5296" "Lp_chr2_0" 151276360 151276706
"5297" "Lp_chr2_0" 151431348 151431427
"5298" "Lp_chr2_0" 151610874 151611147
"5299" "Lp_chr2_0" 151814740 151815160
"5300" "Lp_chr2_0" 151915589 151915670
"5301" "Lp_chr2_0" 152024858 152025054
"5302" "Lp_chr2_0" 152059269 152059352
"5303" "Lp_chr2_0" 152096394 152096492
"5304" "Lp_chr2_0" 152486179 152486444
"5305" "Lp_chr2_0" 152497784 152497860
"5306" "Lp_chr2_0" 152514528 152514658
"5307" "Lp_chr2_0" 152685401 152685405
"5308" "Lp_chr2_0" 152889640 152889843
"5309" "Lp_chr2_0" 152909434 152909437
"5310" "Lp_chr2_0" 152984096 152984274
"5311" "Lp_chr2_0" 153184653 153184668
"5312" "Lp_chr2_0" 153217661 153217678
"5313" "Lp_chr2_0" 153467372 153467447
"5314" "Lp_chr2_0" 153467462 153467555
"5315" "Lp_chr2_0" 153613382 153613477
"5316" "Lp_chr2_0" 153957968 153958195
"5317" "Lp_chr2_0" 153971521 153971546
"5318" "Lp_chr2_0" 154150151 154150420
"5319" "Lp_chr2_0" 154189424 154189525
"5320" "Lp_chr2_0" 154396235 154396558
"5321" "Lp_chr2_0" 154396660 154397045
"5322" "Lp_chr2_0" 154428324 154428535
"5323" "Lp_chr2_0" 154474481 154474549
"5324" "Lp_chr2_0" 154474689 154474693
"5325" "Lp_chr2_0" 154722671 154722800
"5326" "Lp_chr2_0" 154783828 154783906
"5327" "Lp_chr2_0" 154940015 154940187
"5328" "Lp_chr2_0" 155071745 155071865
"5329" "Lp_chr2_0" 155427621 155427824
"5330" "Lp_chr2_0" 155653456 155653762
"5331" "Lp_chr2_0" 155728033 155728152
"5332" "Lp_chr2_0" 155800399 155800852
"5333" "Lp_chr2_0" 156160819 156161130
"5334" "Lp_chr2_0" 156250352 156250448
"5335" "Lp_chr2_0" 156600808 156600887
"5336" "Lp_chr2_0" 156888970 156889069
"5337" "Lp_chr2_0" 156929909 156929953
"5338" "Lp_chr2_0" 156929968 156930009
"5339" "Lp_chr2_0" 156936298 156936315
"5340" "Lp_chr2_0" 157041797 157041940
"5341" "Lp_chr2_0" 157226089 157226455
"5342" "Lp_chr2_0" 157401892 157401896
"5343" "Lp_chr2_0" 157473921 157474079
"5344" "Lp_chr2_0" 157520139 157520183
"5345" "Lp_chr2_0" 157520203 157522496
"5346" "Lp_chr2_0" 157529863 157530212
"5347" "Lp_chr2_0" 157847269 157847484
"5348" "Lp_chr2_0" 157880361 157880513
"5349" "Lp_chr2_0" 157929931 157930614
"5350" "Lp_chr2_0" 157983794 157983929
"5351" "Lp_chr2_0" 157995390 157995476
"5352" "Lp_chr2_0" 158103885 158104474
"5353" "Lp_chr2_0" 158104515 158104556
"5354" "Lp_chr2_0" 158104606 158104629
"5355" "Lp_chr2_0" 158154558 158154565
"5356" "Lp_chr2_0" 158324378 158324383
"5357" "Lp_chr2_0" 158324406 158324492
"5358" "Lp_chr2_0" 158375229 158375266
"5359" "Lp_chr2_0" 158375408 158375514
"5360" "Lp_chr2_0" 158375561 158378945
"5361" "Lp_chr2_0" 158536182 158536247
"5362" "Lp_chr2_0" 158827498 158828210
"5363" "Lp_chr2_0" 158897245 158897388
"5364" "Lp_chr2_0" 159029508 159029514
"5365" "Lp_chr2_0" 159029531 159034166
"5366" "Lp_chr2_0" 159085512 159085562
"5367" "Lp_chr2_0" 159085658 159085704
"5368" "Lp_chr2_0" 159091972 159092060
"5369" "Lp_chr2_0" 159104938 159104947
"5370" "Lp_chr2_0" 159211171 159211507
"5371" "Lp_chr2_0" 159466884 159466938
"5372" "Lp_chr2_0" 159500462 159500570
"5373" "Lp_chr2_0" 159529907 159530004
"5374" "Lp_chr2_0" 159533878 159535815
"5375" "Lp_chr2_0" 159819938 159819969
"5376" "Lp_chr2_0" 159865205 159865484
"5377" "Lp_chr2_0" 159891331 159892237
"5378" "Lp_chr2_0" 160117585 160117822
"5379" "Lp_chr2_0" 160118192 160118207
"5380" "Lp_chr2_0" 160132583 160132602
"5381" "Lp_chr2_0" 160165619 160165968
"5382" "Lp_chr2_0" 160549035 160549054
"5383" "Lp_chr2_0" 160617998 160618328
"5384" "Lp_chr2_0" 160750315 160750327
"5385" "Lp_chr2_0" 160886849 160887350
"5386" "Lp_chr2_0" 160891463 160895119
"5387" "Lp_chr2_0" 160895239 160895383
"5388" "Lp_chr2_0" 161010564 161010579
"5389" "Lp_chr2_0" 161010757 161012195
"5390" "Lp_chr2_0" 161124251 161125792
"5391" "Lp_chr2_0" 161434641 161436254
"5392" "Lp_chr2_0" 161470765 161470797
"5393" "Lp_chr2_0" 161471912 161471956
"5394" "Lp_chr2_0" 161544337 161545911
"5395" "Lp_chr2_0" 161630731 161630750
"5396" "Lp_chr2_0" 161719767 161719902
"5397" "Lp_chr2_0" 161743631 161743945
"5398" "Lp_chr2_0" 161836320 161836353
"5399" "Lp_chr2_0" 162400834 162400997
"5400" "Lp_chr2_0" 162518642 162518785
"5401" "Lp_chr2_0" 162961736 162961865
"5402" "Lp_chr2_0" 162973166 162973206
"5403" "Lp_chr2_0" 162992859 162992879
"5404" "Lp_chr2_0" 163004336 163004347
"5405" "Lp_chr2_0" 163037868 163037875
"5406" "Lp_chr2_0" 163479784 163479926
"5407" "Lp_chr2_0" 163517691 163517891
"5408" "Lp_chr2_0" 163528850 163528952
"5409" "Lp_chr2_0" 163554363 163554443
"5410" "Lp_chr2_0" 163699337 163699435
"5411" "Lp_chr2_0" 163994022 163994067
"5412" "Lp_chr2_0" 164002431 164002525
"5413" "Lp_chr2_0" 164140726 164140747
"5414" "Lp_chr2_0" 164140781 164140784
"5415" "Lp_chr2_0" 164140820 164140867
"5416" "Lp_chr2_0" 164186268 164186350
"5417" "Lp_chr2_0" 164256179 164256575
"5418" "Lp_chr2_0" 164305421 164305436
"5419" "Lp_chr2_0" 164594393 164594402
"5420" "Lp_chr2_0" 164642549 164642754
"5421" "Lp_chr2_0" 164744893 164744973
"5422" "Lp_chr2_0" 164824369 164824377
"5423" "Lp_chr2_0" 165692758 165692951
"5424" "Lp_chr2_0" 165895828 165896268
"5425" "Lp_chr2_0" 165902077 165902182
"5426" "Lp_chr2_0" 166102427 166102443
"5427" "Lp_chr2_0" 166122047 166122135
"5428" "Lp_chr2_0" 166237140 166237284
"5429" "Lp_chr2_0" 166435583 166435786
"5430" "Lp_chr2_0" 166617981 166618050
"5431" "Lp_chr2_0" 166622694 166623042
"5432" "Lp_chr2_0" 166661798 166661913
"5433" "Lp_chr2_0" 166941434 166941816
"5434" "Lp_chr2_0" 167021933 167021950
"5435" "Lp_chr2_0" 167133577 167133672
"5436" "Lp_chr2_0" 167261562 167261725
"5437" "Lp_chr2_0" 167315643 167315920
"5438" "Lp_chr2_0" 167382401 167382778
"5439" "Lp_chr2_0" 167573608 167573703
"5440" "Lp_chr2_0" 167674290 167674294
"5441" "Lp_chr2_0" 167735905 167735918
"5442" "Lp_chr2_0" 167735930 167736029
"5443" "Lp_chr2_0" 167755441 167755700
"5444" "Lp_chr2_0" 167755895 167755965
"5445" "Lp_chr2_0" 167761070 167761073
"5446" "Lp_chr2_0" 167762725 167762739
"5447" "Lp_chr2_0" 167764829 167764852
"5448" "Lp_chr2_0" 167777161 167777289
"5449" "Lp_chr2_0" 167777308 167777349
"5450" "Lp_chr2_0" 167792510 167792604
"5451" "Lp_chr2_0" 167792646 167792649
"5452" "Lp_chr2_0" 167792718 167792840
"5453" "Lp_chr2_0" 167800056 167800061
"5454" "Lp_chr2_0" 167800067 167800070
"5455" "Lp_chr2_0" 168163186 168166182
"5456" "Lp_chr2_0" 168337337 168337381
"5457" "Lp_chr2_0" 168337787 168337806
"5458" "Lp_chr2_0" 168473625 168473728
"5459" "Lp_chr2_0" 169029689 169029761
"5460" "Lp_chr2_0" 169052094 169052230
"5461" "Lp_chr2_0" 169198548 169198712
"5462" "Lp_chr2_0" 169211042 169211169
"5463" "Lp_chr2_0" 169320762 169321038
"5464" "Lp_chr2_0" 169361463 169361496
"5465" "Lp_chr2_0" 169361525 169361647
"5466" "Lp_chr2_0" 169588607 169588809
"5467" "Lp_chr2_0" 169698261 169698280
"5468" "Lp_chr2_0" 169698321 169698344
"5469" "Lp_chr2_0" 169698431 169698704
"5470" "Lp_chr2_0" 169856027 169861882
"5471" "Lp_chr2_0" 169931325 169931477
"5472" "Lp_chr2_0" 170105966 170106147
"5473" "Lp_chr2_0" 170124422 170124497
"5474" "Lp_chr2_0" 170125439 170125506
"5475" "Lp_chr2_0" 170127807 170127942
"5476" "Lp_chr2_0" 170192995 170193130
"5477" "Lp_chr2_0" 170411558 170411853
"5478" "Lp_chr2_0" 170678110 170678369
"5479" "Lp_chr2_0" 170898098 170898215
"5480" "Lp_chr2_0" 171018743 171019310
"5481" "Lp_chr2_0" 171060687 171060887
"5482" "Lp_chr2_0" 171111001 171111481
"5483" "Lp_chr2_0" 171111504 171111592
"5484" "Lp_chr2_0" 171250281 171250362
"5485" "Lp_chr2_0" 171325733 171325798
"5486" "Lp_chr2_0" 171414770 171414781
"5487" "Lp_chr2_0" 171482772 171482900
"5488" "Lp_chr2_0" 171488437 171488444
"5489" "Lp_chr2_0" 171488458 171488663
"5490" "Lp_chr2_0" 171500800 171500853
"5491" "Lp_chr2_0" 171614435 171614557
"5492" "Lp_chr2_0" 171619274 171619305
"5493" "Lp_chr2_0" 171904443 171905587
"5494" "Lp_chr2_0" 171958636 171958815
"5495" "Lp_chr2_0" 172018825 172021441
"5496" "Lp_chr2_0" 172258265 172258387
"5497" "Lp_chr2_0" 172265285 172265314
"5498" "Lp_chr2_0" 172301544 172301558
"5499" "Lp_chr2_0" 172326765 172326785
"5500" "Lp_chr2_0" 172471197 172471398
"5501" "Lp_chr2_0" 172557804 172557880
"5502" "Lp_chr2_0" 172598905 172598958
"5503" "Lp_chr2_0" 172619813 172619846
"5504" "Lp_chr2_0" 172619892 172619953
"5505" "Lp_chr2_0" 172641827 172641899
"5506" "Lp_chr2_0" 172641971 172642019
"5507" "Lp_chr2_0" 172696555 172696754
"5508" "Lp_chr2_0" 172737956 172738159
"5509" "Lp_chr2_0" 172759846 172759878
"5510" "Lp_chr2_0" 172800532 172800557
"5511" "Lp_chr2_0" 172820115 172820152
"5512" "Lp_chr2_0" 172835335 172835410
"5513" "Lp_chr2_0" 172873043 172873152
"5514" "Lp_chr2_0" 172939616 172939621
"5515" "Lp_chr2_0" 172939924 172944658
"5516" "Lp_chr2_0" 173029182 173029210
"5517" "Lp_chr2_0" 173161555 173161588
"5518" "Lp_chr2_0" 173161740 173161776
"5519" "Lp_chr2_0" 173185574 173185634
"5520" "Lp_chr2_0" 173343094 173343253
"5521" "Lp_chr2_0" 173538191 173538288
"5522" "Lp_chr2_0" 173704688 173705025
"5523" "Lp_chr2_0" 173792166 173792599
"5524" "Lp_chr2_0" 173917888 173917905
"5525" "Lp_chr2_0" 173937600 173937707
"5526" "Lp_chr2_0" 173940616 173940752
"5527" "Lp_chr2_0" 174457633 174457677
"5528" "Lp_chr2_0" 174457700 174457705
"5529" "Lp_chr2_0" 174979090 174979284
"5530" "Lp_chr2_0" 175047321 175047336
"5531" "Lp_chr2_0" 175054438 175054560
"5532" "Lp_chr2_0" 175073667 175073870
"5533" "Lp_chr2_0" 175191100 175191511
"5534" "Lp_chr2_0" 175249192 175249480
"5535" "Lp_chr2_0" 175340973 175341299
"5536" "Lp_chr2_0" 175445596 175447160
"5537" "Lp_chr2_0" 175586742 175586783
"5538" "Lp_chr2_0" 175705276 175705312
"5539" "Lp_chr2_0" 175705728 175705800
"5540" "Lp_chr2_0" 175753758 175753791
"5541" "Lp_chr2_0" 175800657 175801082
"5542" "Lp_chr2_0" 175801890 175801949
"5543" "Lp_chr2_0" 175827013 175827397
"5544" "Lp_chr2_0" 175931581 175931660
"5545" "Lp_chr2_0" 175931670 175931683
"5546" "Lp_chr2_0" 175932635 175932943
"5547" "Lp_chr2_0" 175972367 175972480
"5548" "Lp_chr2_0" 176178120 176178493
"5549" "Lp_chr2_0" 176192351 176192368
"5550" "Lp_chr2_0" 176211953 176212194
"5551" "Lp_chr2_0" 176212315 176212325
"5552" "Lp_chr2_0" 176212358 176212428
"5553" "Lp_chr2_0" 176263053 176263299
"5554" "Lp_chr2_0" 176353951 176353979
"5555" "Lp_chr2_0" 176379997 176380250
"5556" "Lp_chr2_0" 176506815 176506860
"5557" "Lp_chr2_0" 176506893 176506981
"5558" "Lp_chr2_0" 176528034 176528057
"5559" "Lp_chr2_0" 176682930 176684554
"5560" "Lp_chr2_0" 176957149 176957162
"5561" "Lp_chr2_0" 176983084 176983137
"5562" "Lp_chr2_0" 177002595 177002670
"5563" "Lp_chr2_0" 177567180 177567642
"5564" "Lp_chr2_0" 177596211 177596368
"5565" "Lp_chr2_0" 177705490 177705809
"5566" "Lp_chr2_0" 177748250 177752286
"5567" "Lp_chr2_0" 177906475 177906745
"5568" "Lp_chr2_0" 178033955 178034078
"5569" "Lp_chr2_0" 178073849 178074034
"5570" "Lp_chr2_0" 178078293 178078478
"5571" "Lp_chr2_0" 178102909 178102978
"5572" "Lp_chr2_0" 178103088 178103094
"5573" "Lp_chr2_0" 178118596 178118749
"5574" "Lp_chr2_0" 178173081 178173197
"5575" "Lp_chr2_0" 178233992 178234009
"5576" "Lp_chr2_0" 178264840 178264856
"5577" "Lp_chr2_0" 178325808 178325966
"5578" "Lp_chr2_0" 178344698 178344722
"5579" "Lp_chr2_0" 178367656 178367661
"5580" "Lp_chr2_0" 178367690 178367707
"5581" "Lp_chr2_0" 178444680 178444730
"5582" "Lp_chr2_0" 178447449 178447555
"5583" "Lp_chr2_0" 178447639 178447646
"5584" "Lp_chr2_0" 178456023 178456206
"5585" "Lp_chr2_0" 178600427 178600444
"5586" "Lp_chr2_0" 178669234 178669337
"5587" "Lp_chr2_0" 178831186 178831221
"5588" "Lp_chr2_0" 178892622 178892831
"5589" "Lp_chr2_0" 179021257 179021311
"5590" "Lp_chr2_0" 179061377 179061453
"5591" "Lp_chr2_0" 179089717 179089921
"5592" "Lp_chr2_0" 179158017 179159585
"5593" "Lp_chr2_0" 179188272 179188687
"5594" "Lp_chr2_0" 179212169 179212603
"5595" "Lp_chr2_0" 179427629 179427738
"5596" "Lp_chr2_0" 179442018 179442087
"5597" "Lp_chr2_0" 179442305 179442323
"5598" "Lp_chr2_0" 179448044 179448322
"5599" "Lp_chr2_0" 179478437 179478571
"5600" "Lp_chr2_0" 179564012 179564029
"5601" "Lp_chr2_0" 179564149 179564189
"5602" "Lp_chr2_0" 179593437 179593517
"5603" "Lp_chr2_0" 179743543 179743652
"5604" "Lp_chr2_0" 179853040 179853183
"5605" "Lp_chr2_0" 180213882 180214018
"5606" "Lp_chr2_0" 180230626 180230875
"5607" "Lp_chr2_0" 180256574 180256649
"5608" "Lp_chr2_0" 180297855 180297900
"5609" "Lp_chr2_0" 180306708 180306731
"5610" "Lp_chr2_0" 180309685 180309689
"5611" "Lp_chr2_0" 180389975 180390086
"5612" "Lp_chr2_0" 180431746 180431797
"5613" "Lp_chr2_0" 180462700 180462717
"5614" "Lp_chr2_0" 180587767 180588002
"5615" "Lp_chr2_0" 180660913 180661276
"5616" "Lp_chr2_0" 180716009 180716064
"5617" "Lp_chr2_0" 180848897 180848985
"5618" "Lp_chr2_0" 180860240 180860353
"5619" "Lp_chr2_0" 180939508 180939583
"5620" "Lp_chr2_0" 180970079 180970266
"5621" "Lp_chr2_0" 181094503 181094688
"5622" "Lp_chr2_0" 182435789 182435936
"5623" "Lp_chr2_0" 182504331 182504448
"5624" "Lp_chr2_0" 182515668 182515815
"5625" "Lp_chr2_0" 182606919 182612063
"5626" "Lp_chr2_0" 182638752 182638951
"5627" "Lp_chr2_0" 182713133 182713293
"5628" "Lp_chr2_0" 182877836 182878057
"5629" "Lp_chr2_0" 182919952 182919962
"5630" "Lp_chr2_0" 182960001 182960024
"5631" "Lp_chr2_0" 182960030 182960037
"5632" "Lp_chr2_0" 182960060 182960084
"5633" "Lp_chr2_0" 183257925 183257928
"5634" "Lp_chr2_0" 183268813 183268975
"5635" "Lp_chr2_0" 183498906 183498981
"5636" "Lp_chr2_0" 183537126 183537158
"5637" "Lp_chr2_0" 183554419 183554455
"5638" "Lp_chr2_0" 183613537 183613748
"5639" "Lp_chr2_0" 183677636 183677723
"5640" "Lp_chr2_0" 183844661 183844762
"5641" "Lp_chr2_0" 183899001 183899316
"5642" "Lp_chr2_0" 183932270 183932525
"5643" "Lp_chr2_0" 184277339 184277492
"5644" "Lp_chr2_0" 184308512 184308788
"5645" "Lp_chr2_0" 184341843 184342094
"5646" "Lp_chr2_0" 184364387 184364462
"5647" "Lp_chr2_0" 184579841 184580014
"5648" "Lp_chr2_0" 184614673 184615041
"5649" "Lp_chr2_0" 184682516 184682898
"5650" "Lp_chr2_0" 184720592 184720603
"5651" "Lp_chr2_0" 185080273 185080334
"5652" "Lp_chr2_0" 185093844 185093847
"5653" "Lp_chr2_0" 185093966 185094190
"5654" "Lp_chr2_0" 185221155 185221201
"5655" "Lp_chr2_0" 185253008 185253206
"5656" "Lp_chr2_0" 185459006 185459203
"5657" "Lp_chr2_0" 185527804 185527916
"5658" "Lp_chr2_0" 185589997 185590055
"5659" "Lp_chr2_0" 185688766 185688914
"5660" "Lp_chr2_0" 185830845 185831139
"5661" "Lp_chr2_0" 186012114 186012455
"5662" "Lp_chr2_0" 186014017 186014419
"5663" "Lp_chr2_0" 186015200 186015553
"5664" "Lp_chr2_0" 186079821 186079838
"5665" "Lp_chr2_0" 186079848 186079853
"5666" "Lp_chr2_0" 186178308 186178388
"5667" "Lp_chr2_0" 186285703 186285911
"5668" "Lp_chr2_0" 186285922 186288230
"5669" "Lp_chr2_0" 186408351 186408357
"5670" "Lp_chr2_0" 186408514 186408650
"5671" "Lp_chr2_0" 186414697 186414821
"5672" "Lp_chr2_0" 186470729 186470958
"5673" "Lp_chr2_0" 186472874 186472992
"5674" "Lp_chr2_0" 186516435 186516642
"5675" "Lp_chr2_0" 186612699 186612963
"5676" "Lp_chr2_0" 186613052 186613149
"5677" "Lp_chr2_0" 186695908 186696110
"5678" "Lp_chr2_0" 186982127 186982233
"5679" "Lp_chr2_0" 187074303 187074320
"5680" "Lp_chr2_0" 187074347 187074505
"5681" "Lp_chr2_0" 187130825 187130912
"5682" "Lp_chr2_0" 187231393 187231513
"5683" "Lp_chr2_0" 187260011 187260063
"5684" "Lp_chr2_0" 187327883 187327892
"5685" "Lp_chr2_0" 187327943 187328166
"5686" "Lp_chr2_0" 187370490 187370544
"5687" "Lp_chr2_0" 187468843 187468942
"5688" "Lp_chr2_0" 187674618 187674748
"5689" "Lp_chr2_0" 188006110 188006152
"5690" "Lp_chr2_0" 188034584 188034589
"5691" "Lp_chr2_0" 188034617 188034849
"5692" "Lp_chr2_0" 188156710 188156820
"5693" "Lp_chr2_0" 188156930 188157095
"5694" "Lp_chr2_0" 188167397 188167533
"5695" "Lp_chr2_0" 188212676 188212971
"5696" "Lp_chr2_0" 188244509 188244603
"5697" "Lp_chr2_0" 188253458 188253474
"5698" "Lp_chr2_0" 188539975 188540002
"5699" "Lp_chr2_0" 188557975 188558190
"5700" "Lp_chr2_0" 188573813 188573911
"5701" "Lp_chr2_0" 188595852 188596723
"5702" "Lp_chr2_0" 188905999 188906024
"5703" "Lp_chr2_0" 188988696 188988726
"5704" "Lp_chr2_0" 189119013 189119116
"5705" "Lp_chr2_0" 189141444 189141465
"5706" "Lp_chr2_0" 189215613 189215693
"5707" "Lp_chr2_0" 189308509 189312690
"5708" "Lp_chr2_0" 189364704 189364909
"5709" "Lp_chr2_0" 189407949 189407977
"5710" "Lp_chr2_0" 189456485 189456566
"5711" "Lp_chr2_0" 189615034 189615237
"5712" "Lp_chr2_0" 189665447 189665548
"5713" "Lp_chr2_0" 189666356 189666489
"5714" "Lp_chr2_0" 189712187 189712264
"5715" "Lp_chr2_0" 189774586 189774864
"5716" "Lp_chr2_0" 189868069 189868280
"5717" "Lp_chr2_0" 190043795 190044019
"5718" "Lp_chr2_0" 190450176 190450254
"5719" "Lp_chr2_0" 190458247 190459044
"5720" "Lp_chr2_0" 190848451 190848599
"5721" "Lp_chr2_0" 191293198 191294336
"5722" "Lp_chr2_0" 191330478 191330891
"5723" "Lp_chr2_0" 191330900 191330910
"5724" "Lp_chr2_0" 191370596 191370811
"5725" "Lp_chr2_0" 191518377 191518476
"5726" "Lp_chr2_0" 191544589 191544770
"5727" "Lp_chr2_0" 191699713 191699839
"5728" "Lp_chr2_0" 191977386 191977392
"5729" "Lp_chr2_0" 192087382 192087388
"5730" "Lp_chr2_0" 192215591 192215741
"5731" "Lp_chr2_0" 192267978 192268100
"5732" "Lp_chr2_0" 192280165 192280232
"5733" "Lp_chr2_0" 192353424 192353805
"5734" "Lp_chr2_0" 192414568 192414735
"5735" "Lp_chr2_0" 192574934 192575038
"5736" "Lp_chr2_0" 192582601 192582620
"5737" "Lp_chr2_0" 192612814 192612836
"5738" "Lp_chr2_0" 192612849 192612868
"5739" "Lp_chr2_0" 192614982 192614992
"5740" "Lp_chr2_0" 192654849 192654852
"5741" "Lp_chr2_0" 192753227 192753321
"5742" "Lp_chr2_0" 192775574 192775662
"5743" "Lp_chr2_0" 192818919 192819283
"5744" "Lp_chr2_0" 192819288 192819425
"5745" "Lp_chr2_0" 192860759 192860968
"5746" "Lp_chr2_0" 192873691 192876468
"5747" "Lp_chr2_0" 192888579 192891523
"5748" "Lp_chr2_0" 192896107 192896139
"5749" "Lp_chr2_0" 192896406 192899154
"5750" "Lp_chr2_0" 192913144 192913682
"5751" "Lp_chr2_0" 192913695 192913782
"5752" "Lp_chr2_0" 192917848 192918051
"5753" "Lp_chr2_0" 193325871 193326020
"5754" "Lp_chr2_0" 193332132 193332208
"5755" "Lp_chr2_0" 193332262 193332279
"5756" "Lp_chr2_0" 193351422 193352398
"5757" "Lp_chr2_0" 193359565 193361041
"5758" "Lp_chr2_0" 193368151 193368182
"5759" "Lp_chr2_0" 193378003 193378251
"5760" "Lp_chr2_0" 193417458 193417593
"5761" "Lp_chr2_0" 193477186 193479240
"5762" "Lp_chr2_0" 193494538 193494902
"5763" "Lp_chr2_0" 193610508 193610707
"5764" "Lp_chr2_0" 193634794 193634912
"5765" "Lp_chr2_0" 193832506 193832801
"5766" "Lp_chr2_0" 193954702 193954970
"5767" "Lp_chr2_0" 193997185 193997290
"5768" "Lp_chr2_0" 194006520 194011062
"5769" "Lp_chr2_0" 194032149 194032292
"5770" "Lp_chr2_0" 194050882 194050962
"5771" "Lp_chr2_0" 194073548 194074044
"5772" "Lp_chr2_0" 194118938 194119080
"5773" "Lp_chr2_0" 194227990 194228294
"5774" "Lp_chr2_0" 194306730 194306746
"5775" "Lp_chr2_0" 194367887 194367901
"5776" "Lp_chr2_0" 194442900 194443027
"5777" "Lp_chr2_0" 194511856 194511892
"5778" "Lp_chr2_0" 194523008 194523011
"5779" "Lp_chr2_0" 194546249 194546545
"5780" "Lp_chr2_0" 194807529 194807739
"5781" "Lp_chr2_0" 194848711 194848928
"5782" "Lp_chr2_0" 194944401 194948960
"5783" "Lp_chr2_0" 194948982 194949029
"5784" "Lp_chr2_0" 195099036 195099178
"5785" "Lp_chr2_0" 195118538 195118548
"5786" "Lp_chr2_0" 195155035 195155039
"5787" "Lp_chr2_0" 195496842 195499042
"5788" "Lp_chr2_0" 195579474 195579579
"5789" "Lp_chr2_0" 195810857 195810985
"5790" "Lp_chr2_0" 195896128 195896331
"5791" "Lp_chr2_0" 195931754 195931811
"5792" "Lp_chr2_0" 195938781 195938936
"5793" "Lp_chr2_0" 196058524 196058886
"5794" "Lp_chr2_0" 196072841 196073080
"5795" "Lp_chr2_0" 196105050 196105312
"5796" "Lp_chr2_0" 196245526 196245606
"5797" "Lp_chr2_0" 196295070 196295090
"5798" "Lp_chr2_0" 196295113 196295359
"5799" "Lp_chr2_0" 196372986 196373263
"5800" "Lp_chr2_0" 196454877 196455033
"5801" "Lp_chr2_0" 196486819 196487016
"5802" "Lp_chr2_0" 196530679 196530763
"5803" "Lp_chr2_0" 196622244 196622375
"5804" "Lp_chr2_0" 196737494 196737556
"5805" "Lp_chr2_0" 196765967 196766532
"5806" "Lp_chr2_0" 196885090 196885117
"5807" "Lp_chr2_0" 196891062 196891412
"5808" "Lp_chr2_0" 196902015 196902065
"5809" "Lp_chr2_0" 197058873 197058900
"5810" "Lp_chr2_0" 197058916 197059093
"5811" "Lp_chr2_0" 197059161 197061863
"5812" "Lp_chr2_0" 197472051 197472087
"5813" "Lp_chr2_0" 197534003 197534198
"5814" "Lp_chr2_0" 197563449 197563455
"5815" "Lp_chr2_0" 197627515 197627574
"5816" "Lp_chr2_0" 198339463 198339487
"5817" "Lp_chr2_0" 198432277 198438142
"5818" "Lp_chr2_0" 198444851 198444938
"5819" "Lp_chr2_0" 198479352 198479384
"5820" "Lp_chr2_0" 198479782 198480618
"5821" "Lp_chr2_0" 198535972 198536037
"5822" "Lp_chr2_0" 198560151 198560481
"5823" "Lp_chr2_0" 198978538 198978650
"5824" "Lp_chr2_0" 198994496 198994744
"5825" "Lp_chr2_0" 198994749 198994799
"5826" "Lp_chr2_0" 199023939 199024026
"5827" "Lp_chr2_0" 199399531 199399760
"5828" "Lp_chr2_0" 199440859 199441147
"5829" "Lp_chr2_0" 199561555 199561771
"5830" "Lp_chr2_0" 199588385 199588650
"5831" "Lp_chr2_0" 199626708 199626733
"5832" "Lp_chr2_0" 199650866 199651195
"5833" "Lp_chr2_0" 199756596 199757005
"5834" "Lp_chr2_0" 199812017 199812172
"5835" "Lp_chr2_0" 199840292 199840574
"5836" "Lp_chr2_0" 199957728 199957991
"5837" "Lp_chr2_0" 199964518 199964646
"5838" "Lp_chr2_0" 200003966 200004251
"5839" "Lp_chr2_0" 200033673 200033753
"5840" "Lp_chr2_0" 200036946 200037157
"5841" "Lp_chr2_0" 200433481 200433901
"5842" "Lp_chr2_0" 200440085 200440274
"5843" "Lp_chr2_0" 200463720 200463807
"5844" "Lp_chr2_0" 200826637 200827061
"5845" "Lp_chr2_0" 200919792 200919883
"5846" "Lp_chr2_0" 200974872 200975091
"5847" "Lp_chr2_0" 200994996 200995199
"5848" "Lp_chr2_0" 201024939 201025339
"5849" "Lp_chr2_0" 201033779 201034076
"5850" "Lp_chr2_0" 201041087 201041185
"5851" "Lp_chr2_0" 201219188 201219291
"5852" "Lp_chr2_0" 201379228 201379297
"5853" "Lp_chr2_0" 201379335 201379339
"5854" "Lp_chr2_0" 201379341 201379394
"5855" "Lp_chr2_0" 201441585 201441614
"5856" "Lp_chr2_0" 201450690 201450723
"5857" "Lp_chr2_0" 201540968 201541020
"5858" "Lp_chr2_0" 201551606 201551871
"5859" "Lp_chr2_0" 202138253 202138289
"5860" "Lp_chr2_0" 202147499 202147626
"5861" "Lp_chr2_0" 202227386 202227579
"5862" "Lp_chr2_0" 202295418 202295638
"5863" "Lp_chr2_0" 202578043 202578457
"5864" "Lp_chr2_0" 202613109 202613306
"5865" "Lp_chr2_0" 202703764 202703982
"5866" "Lp_chr2_0" 202820103 202820385
"5867" "Lp_chr2_0" 202820395 202820409
"5868" "Lp_chr2_0" 203069885 203069902
"5869" "Lp_chr2_0" 203112396 203112496
"5870" "Lp_chr2_0" 203201912 203201959
"5871" "Lp_chr2_0" 203317909 203318189
"5872" "Lp_chr2_0" 203387323 203390725
"5873" "Lp_chr2_0" 203456733 203456794
"5874" "Lp_chr2_0" 203484225 203484288
"5875" "Lp_chr2_0" 203489251 203489264
"5876" "Lp_chr2_0" 203916896 203916984
"5877" "Lp_chr2_0" 203932940 203935301
"5878" "Lp_chr2_0" 203935360 203935365
"5879" "Lp_chr2_0" 203942627 203942637
"5880" "Lp_chr2_0" 204009148 204009190
"5881" "Lp_chr2_0" 204034112 204034373
"5882" "Lp_chr2_0" 204101273 204101498
"5883" "Lp_chr2_0" 204137560 204137940
"5884" "Lp_chr2_0" 204187976 204188100
"5885" "Lp_chr2_0" 204188235 204188260
"5886" "Lp_chr2_0" 204234573 204234664
"5887" "Lp_chr2_0" 204238974 204238979
"5888" "Lp_chr2_0" 204238982 204238997
"5889" "Lp_chr2_0" 204239029 204239424
"5890" "Lp_chr2_0" 204250755 204250955
"5891" "Lp_chr2_0" 204349219 204349308
"5892" "Lp_chr2_0" 204369660 204369793
"5893" "Lp_chr2_0" 204455167 204455827
"5894" "Lp_chr2_0" 204910618 204910654
"5895" "Lp_chr2_0" 204910683 204910811
"5896" "Lp_chr2_0" 204916626 204916800
"5897" "Lp_chr2_0" 204980277 204980312
"5898" "Lp_chr2_0" 205129117 205129125
"5899" "Lp_chr2_0" 205140637 205141046
"5900" "Lp_chr2_0" 205142442 205142529
"5901" "Lp_chr2_0" 205156350 205158988
"5902" "Lp_chr2_0" 205209736 205209988
"5903" "Lp_chr2_0" 205252515 205252720
"5904" "Lp_chr2_0" 205293078 205293476
"5905" "Lp_chr2_0" 205293531 205293578
"5906" "Lp_chr2_0" 205293585 205293592
"5907" "Lp_chr2_0" 205310265 205310408
"5908" "Lp_chr2_0" 205335128 205335264
"5909" "Lp_chr2_0" 205335780 205340816
"5910" "Lp_chr2_0" 205422345 205422598
"5911" "Lp_chr2_0" 205841321 205841448
"5912" "Lp_chr2_0" 205867870 205867911
"5913" "Lp_chr2_0" 205924205 205924285
"5914" "Lp_chr2_0" 206401933 206402160
"5915" "Lp_chr2_0" 206414428 206414494
"5916" "Lp_chr2_0" 206463746 206464396
"5917" "Lp_chr2_0" 206556679 206556805
"5918" "Lp_chr2_0" 206571241 206571482
"5919" "Lp_chr2_0" 206719287 206719412
"5920" "Lp_chr2_0" 206982168 206982271
"5921" "Lp_chr2_0" 207036905 207037429
"5922" "Lp_chr2_0" 207226116 207226461
"5923" "Lp_chr2_0" 207233326 207233626
"5924" "Lp_chr2_0" 207367695 207367727
"5925" "Lp_chr2_0" 207367750 207367776
"5926" "Lp_chr2_0" 207557581 207557715
"5927" "Lp_chr2_0" 207762392 207764253
"5928" "Lp_chr2_0" 207764590 207764593
"5929" "Lp_chr2_0" 207796602 207796728
"5930" "Lp_chr2_0" 207829420 207829670
"5931" "Lp_chr2_0" 207903173 207903287
"5932" "Lp_chr2_0" 207999639 207999761
"5933" "Lp_chr2_0" 208132650 208132671
"5934" "Lp_chr2_0" 208204235 208204269
"5935" "Lp_chr2_0" 208398382 208398396
"5936" "Lp_chr2_0" 208398522 208398631
"5937" "Lp_chr2_0" 208468347 208469164
"5938" "Lp_chr2_0" 208547421 208547520
"5939" "Lp_chr2_0" 208547566 208547578
"5940" "Lp_chr2_0" 208612251 208617381
"5941" "Lp_chr2_0" 208638537 208639446
"5942" "Lp_chr2_0" 208640177 208640191
"5943" "Lp_chr2_0" 208640225 208640259
"5944" "Lp_chr2_0" 208737264 208737324
"5945" "Lp_chr2_0" 208864829 208865180
"5946" "Lp_chr2_0" 208893508 208893517
"5947" "Lp_chr2_0" 208898782 208898919
"5948" "Lp_chr2_0" 208926190 208926391
"5949" "Lp_chr2_0" 208964792 208964805
"5950" "Lp_chr2_0" 208964814 208964873
"5951" "Lp_chr2_0" 208965036 208965263
"5952" "Lp_chr2_0" 208966839 208966870
"5953" "Lp_chr2_0" 208994679 208994687
"5954" "Lp_chr2_0" 209081589 209081643
"5955" "Lp_chr2_0" 209163955 209164205
"5956" "Lp_chr2_0" 209169750 209169872
"5957" "Lp_chr2_0" 209271419 209271794
"5958" "Lp_chr2_0" 209279952 209280043
"5959" "Lp_chr2_0" 209343460 209343534
"5960" "Lp_chr2_0" 209454613 209454696
"5961" "Lp_chr2_0" 209461066 209461091
"5962" "Lp_chr2_0" 209461146 209461168
"5963" "Lp_chr2_0" 209464892 209464905
"5964" "Lp_chr2_0" 209524958 209525347
"5965" "Lp_chr2_0" 209834899 209834921
"5966" "Lp_chr2_0" 209851588 209851675
"5967" "Lp_chr2_0" 210020000 210020094
"5968" "Lp_chr2_0" 210020105 210020140
"5969" "Lp_chr2_0" 210132614 210132895
"5970" "Lp_chr2_0" 210184735 210184918
"5971" "Lp_chr2_0" 210328321 210328641
"5972" "Lp_chr2_0" 210375957 210376012
"5973" "Lp_chr2_0" 210376087 210376148
"5974" "Lp_chr2_0" 210379050 210379072
"5975" "Lp_chr2_0" 210386839 210386966
"5976" "Lp_chr2_0" 210455757 210455820
"5977" "Lp_chr2_0" 210593191 210593721
"5978" "Lp_chr2_0" 210593753 210593772
"5979" "Lp_chr2_0" 210625982 210626055
"5980" "Lp_chr2_0" 210681102 210681424
"5981" "Lp_chr2_0" 210969897 210969948
"5982" "Lp_chr2_0" 211019112 211019124
"5983" "Lp_chr2_0" 211033562 211033637
"5984" "Lp_chr2_0" 211062497 211062608
"5985" "Lp_chr2_0" 211189657 211189850
"5986" "Lp_chr2_0" 211189917 211190075
"5987" "Lp_chr2_0" 211679444 211679891
"5988" "Lp_chr2_0" 211685425 211685895
"5989" "Lp_chr2_0" 212350107 212350169
"5990" "Lp_chr2_0" 212594278 212594292
"5991" "Lp_chr2_0" 212642166 212642344
"5992" "Lp_chr2_0" 212791555 212791667
"5993" "Lp_chr2_0" 212792523 212792591
"5994" "Lp_chr2_0" 212909932 212910229
"5995" "Lp_chr2_0" 213354605 213356817
"5996" "Lp_chr2_0" 213569897 213569971
"5997" "Lp_chr2_0" 213577491 213577508
"5998" "Lp_chr2_0" 213643575 213643616
"5999" "Lp_chr2_0" 213643632 213643635
"6000" "Lp_chr2_0" 213709753 213709957
"6001" "Lp_chr2_0" 213982555 213982562
"6002" "Lp_chr2_0" 213994934 213995131
"6003" "Lp_chr2_0" 214007600 214007659
"6004" "Lp_chr2_0" 214021279 214025901
"6005" "Lp_chr2_0" 214039823 214039872
"6006" "Lp_chr2_0" 214237920 214238017
"6007" "Lp_chr2_0" 214303478 214303815
"6008" "Lp_chr2_0" 214455323 214455333
"6009" "Lp_chr2_0" 214465423 214465493
"6010" "Lp_chr2_0" 214481557 214481587
"6011" "Lp_chr2_0" 214499191 214499247
"6012" "Lp_chr2_0" 214675519 214675608
"6013" "Lp_chr2_0" 214734613 214734719
"6014" "Lp_chr2_0" 214776692 214776858
"6015" "Lp_chr2_0" 214791376 214791382
"6016" "Lp_chr2_0" 214791469 214791505
"6017" "Lp_chr2_0" 214908625 214908666
"6018" "Lp_chr2_0" 215096346 215096428
"6019" "Lp_chr2_0" 215310623 215311482
"6020" "Lp_chr2_0" 215416284 215416310
"6021" "Lp_chr2_0" 215416383 215416574
"6022" "Lp_chr2_0" 215417714 215418283
"6023" "Lp_chr2_0" 215425399 215431490
"6024" "Lp_chr2_0" 215462871 215462951
"6025" "Lp_chr2_0" 215631716 215631734
"6026" "Lp_chr2_0" 215631745 215631748
"6027" "Lp_chr2_0" 215631762 215631770
"6028" "Lp_chr2_0" 215631788 215631797
"6029" "Lp_chr2_0" 215636938 215636941
"6030" "Lp_chr2_0" 215637036 215639301
"6031" "Lp_chr2_0" 215775101 215775554
"6032" "Lp_chr2_0" 215919715 215919778
"6033" "Lp_chr2_0" 216005726 216006142
"6034" "Lp_chr2_0" 216039496 216039588
"6035" "Lp_chr2_0" 216039605 216039612
"6036" "Lp_chr2_0" 216089893 216094099
"6037" "Lp_chr2_0" 216112440 216112603
"6038" "Lp_chr2_0" 216198086 216198139
"6039" "Lp_chr2_0" 216198203 216198268
"6040" "Lp_chr2_0" 216198604 216198690
"6041" "Lp_chr2_0" 216209035 216209300
"6042" "Lp_chr2_0" 216235792 216235914
"6043" "Lp_chr2_0" 216373286 216373512
"6044" "Lp_chr2_0" 216373551 216373796
"6045" "Lp_chr2_0" 216374200 216374847
"6046" "Lp_chr2_0" 216467098 216467197
"6047" "Lp_chr2_0" 216693743 216693748
"6048" "Lp_chr2_0" 216694001 216694018
"6049" "Lp_chr2_0" 216750283 216754267
"6050" "Lp_chr2_0" 216772736 216772999
"6051" "Lp_chr2_0" 216829735 216829740
"6052" "Lp_chr2_0" 216829744 216829871
"6053" "Lp_chr2_0" 216899871 216899903
"6054" "Lp_chr2_0" 216947855 216947909
"6055" "Lp_chr2_0" 217128883 217128896
"6056" "Lp_chr2_0" 217129033 217129037
"6057" "Lp_chr2_0" 217330272 217330676
"6058" "Lp_chr2_0" 217346724 217346802
"6059" "Lp_chr2_0" 217359525 217359661
"6060" "Lp_chr2_0" 217559086 217559229
"6061" "Lp_chr2_0" 218416006 218416025
"6062" "Lp_chr2_0" 218544544 218544558
"6063" "Lp_chr2_0" 218554569 218554581
"6064" "Lp_chr2_0" 218555172 218555258
"6065" "Lp_chr2_0" 218571059 218571124
"6066" "Lp_chr2_0" 218583906 218584046
"6067" "Lp_chr2_0" 219431194 219431469
"6068" "Lp_chr2_0" 219546267 219546419
"6069" "Lp_chr2_0" 219723351 219723879
"6070" "Lp_chr2_0" 219867438 219867687
"6071" "Lp_chr2_0" 219912562 219912620
"6072" "Lp_chr2_0" 219912681 219912930
"6073" "Lp_chr2_0" 219919437 219919646
"6074" "Lp_chr2_0" 219928269 219928691
"6075" "Lp_chr2_0" 220091879 220092001
"6076" "Lp_chr2_0" 220160927 220161051
"6077" "Lp_chr2_0" 220184822 220184906
"6078" "Lp_chr2_0" 220241143 220241152
"6079" "Lp_chr2_0" 220241177 220241185
"6080" "Lp_chr2_0" 220924035 220924241
"6081" "Lp_chr2_0" 220959025 220959097
"6082" "Lp_chr2_0" 220962846 220963114
"6083" "Lp_chr2_0" 221042258 221043909
"6084" "Lp_chr2_0" 221073268 221073511
"6085" "Lp_chr2_0" 221223116 221223268
"6086" "Lp_chr2_0" 221289094 221289167
"6087" "Lp_chr2_0" 221351928 221351979
"6088" "Lp_chr2_0" 221389654 221389720
"6089" "Lp_chr2_0" 221389757 221392995
"6090" "Lp_chr2_0" 221393449 221393475
"6091" "Lp_chr2_0" 221396201 221397843
"6092" "Lp_chr2_0" 221534195 221534258
"6093" "Lp_chr2_0" 221575068 221575163
"6094" "Lp_chr2_0" 221576287 221576471
"6095" "Lp_chr2_0" 221606971 221607126
"6096" "Lp_chr2_0" 221615186 221615323
"6097" "Lp_chr2_0" 221740714 221740809
"6098" "Lp_chr2_0" 221772372 221772378
"6099" "Lp_chr2_0" 221793074 221793217
"6100" "Lp_chr2_0" 221793276 221793309
"6101" "Lp_chr2_0" 221834594 221834852
"6102" "Lp_chr2_0" 221847155 221847233
"6103" "Lp_chr2_0" 222013728 222019066
"6104" "Lp_chr2_0" 222019080 222019106
"6105" "Lp_chr2_0" 222120807 222120886
"6106" "Lp_chr2_0" 222310221 222310299
"6107" "Lp_chr2_0" 222551518 222551817
"6108" "Lp_chr2_0" 222602795 222603013
"6109" "Lp_chr2_0" 222684015 222684158
"6110" "Lp_chr2_0" 222917698 222917737
"6111" "Lp_chr2_0" 222930348 222930363
"6112" "Lp_chr2_0" 222966020 222966119
"6113" "Lp_chr2_0" 222966127 222966161
"6114" "Lp_chr2_0" 222991153 222991266
"6115" "Lp_chr2_0" 222991346 222991352
"6116" "Lp_chr2_0" 222991364 222991377
"6117" "Lp_chr2_0" 222991423 222991427
"6118" "Lp_chr2_0" 223279160 223279220
"6119" "Lp_chr2_0" 223328476 223328504
"6120" "Lp_chr2_0" 223373315 223373680
"6121" "Lp_chr2_0" 223386420 223386551
"6122" "Lp_chr2_0" 223461520 223461736
"6123" "Lp_chr2_0" 223587308 223587782
"6124" "Lp_chr2_0" 223643626 223643717
"6125" "Lp_chr2_0" 223678929 223682179
"6126" "Lp_chr2_0" 223691513 223692009
"6127" "Lp_chr2_0" 223720059 223720195
"6128" "Lp_chr2_0" 223756688 223757017
"6129" "Lp_chr2_0" 223767483 223767795
"6130" "Lp_chr2_0" 223785349 223785403
"6131" "Lp_chr2_0" 223796210 223796667
"6132" "Lp_chr2_0" 224146403 224146494
"6133" "Lp_chr2_0" 224278741 224279224
"6134" "Lp_chr2_0" 224383527 224383544
"6135" "Lp_chr2_0" 224383686 224383770
"6136" "Lp_chr2_0" 224430702 224430838
"6137" "Lp_chr2_0" 224437177 224437214
"6138" "Lp_chr2_0" 224437289 224437573
"6139" "Lp_chr2_0" 224459176 224459252
"6140" "Lp_chr2_0" 224486233 224486366
"6141" "Lp_chr2_0" 224560705 224560735
"6142" "Lp_chr2_0" 224591056 224591172
"6143" "Lp_chr2_0" 225111922 225112189
"6144" "Lp_chr2_0" 225173787 225173887
"6145" "Lp_chr2_0" 225254064 225254204
"6146" "Lp_chr2_0" 225564172 225564262
"6147" "Lp_chr2_0" 225705230 225705418
"6148" "Lp_chr2_0" 225727157 225727354
"6149" "Lp_chr2_0" 225843359 225843408
"6150" "Lp_chr2_0" 225915102 225915195
"6151" "Lp_chr2_0" 226106874 226107060
"6152" "Lp_chr2_0" 226236355 226236448
"6153" "Lp_chr2_0" 226357376 226358202
"6154" "Lp_chr2_0" 226417450 226417560
"6155" "Lp_chr2_0" 226440005 226440105
"6156" "Lp_chr2_0" 226532919 226532962
"6157" "Lp_chr2_0" 226612887 226613060
"6158" "Lp_chr2_0" 226808030 226808122
"6159" "Lp_chr2_0" 226937517 226937645
"6160" "Lp_chr2_0" 227076243 227076256
"6161" "Lp_chr2_0" 227282735 227282796
"6162" "Lp_chr2_0" 227282958 227283268
"6163" "Lp_chr2_0" 227365631 227365881
"6164" "Lp_chr2_0" 227562802 227563009
"6165" "Lp_chr2_0" 227600358 227600413
"6166" "Lp_chr2_0" 227612540 227612838
"6167" "Lp_chr2_0" 228022727 228023096
"6168" "Lp_chr2_0" 228104468 228104576
"6169" "Lp_chr2_0" 228116501 228116693
"6170" "Lp_chr2_0" 228158596 228158669
"6171" "Lp_chr2_0" 228203466 228203541
"6172" "Lp_chr2_0" 228218589 228218798
"6173" "Lp_chr2_0" 228268024 228268125
"6174" "Lp_chr2_0" 228383664 228383681
"6175" "Lp_chr2_0" 228505001 228505042
"6176" "Lp_chr2_0" 228605361 228605431
"6177" "Lp_chr2_0" 228716546 228716656
"6178" "Lp_chr2_0" 228796815 228796915
"6179" "Lp_chr2_0" 228868838 228868952
"6180" "Lp_chr2_0" 228877868 228878131
"6181" "Lp_chr2_0" 228928836 228928895
"6182" "Lp_chr2_0" 229001851 229001991
"6183" "Lp_chr2_0" 229091148 229091440
"6184" "Lp_chr2_0" 229260420 229260496
"6185" "Lp_chr2_0" 229315698 229315834
"6186" "Lp_chr2_0" 229317242 229317325
"6187" "Lp_chr2_0" 229368067 229368148
"6188" "Lp_chr2_0" 229442685 229443099
"6189" "Lp_chr2_0" 229587789 229587836
"6190" "Lp_chr2_0" 229624542 229624608
"6191" "Lp_chr2_0" 229784938 229788178
"6192" "Lp_chr2_0" 229811896 229812012
"6193" "Lp_chr2_0" 230031744 230031947
"6194" "Lp_chr2_0" 230139184 230139236
"6195" "Lp_chr2_0" 230240071 230240117
"6196" "Lp_chr2_0" 230247028 230247097
"6197" "Lp_chr2_0" 230247126 230247131
"6198" "Lp_chr2_0" 230249389 230249504
"6199" "Lp_chr2_0" 230369464 230369481
"6200" "Lp_chr2_0" 230381545 230381923
"6201" "Lp_chr2_0" 230492224 230492285
"6202" "Lp_chr2_0" 230583434 230583600
"6203" "Lp_chr2_0" 230633821 230633845
"6204" "Lp_chr2_0" 230824117 230824175
"6205" "Lp_chr2_0" 230891732 230891945
"6206" "Lp_chr2_0" 230913541 230913790
"6207" "Lp_chr2_0" 230913794 230913803
"6208" "Lp_chr2_0" 231283950 231284030
"6209" "Lp_chr2_0" 231335383 231335393
"6210" "Lp_chr2_0" 231469218 231469280
"6211" "Lp_chr2_0" 231513291 231513389
"6212" "Lp_chr2_0" 231684624 231684675
"6213" "Lp_chr2_0" 231727385 231727488
"6214" "Lp_chr2_0" 231970401 231970565
"6215" "Lp_chr2_0" 232052163 232052216
"6216" "Lp_chr2_0" 232116189 232116256
"6217" "Lp_chr2_0" 232291764 232291781
"6218" "Lp_chr2_0" 232375423 232375499
"6219" "Lp_chr2_0" 232879148 232879287
"6220" "Lp_chr2_0" 233186005 233186297
"6221" "Lp_chr2_0" 233287275 233287384
"6222" "Lp_chr2_0" 233397267 233397451
"6223" "Lp_chr2_0" 233480918 233480982
"6224" "Lp_chr2_0" 233497840 233497981
"6225" "Lp_chr2_0" 233556841 233556870
"6226" "Lp_chr2_0" 233576846 233576960
"6227" "Lp_chr2_0" 233586785 233586791
"6228" "Lp_chr2_0" 233778847 233778901
"6229" "Lp_chr2_0" 233788724 233789033
"6230" "Lp_chr2_0" 233803720 233803919
"6231" "Lp_chr2_0" 234030583 234030724
"6232" "Lp_chr2_0" 234232791 234232808
"6233" "Lp_chr2_0" 234652746 234652844
"6234" "Lp_chr2_0" 234728625 234728819
"6235" "Lp_chr2_0" 234820330 234820610
"6236" "Lp_chr2_0" 235078739 235079299
"6237" "Lp_chr2_0" 235086549 235086808
"6238" "Lp_chr2_0" 235111556 235111648
"6239" "Lp_chr2_0" 235171688 235171712
"6240" "Lp_chr2_0" 235200494 235200897
"6241" "Lp_chr2_0" 235201013 235201223
"6242" "Lp_chr2_0" 236032644 236032682
"6243" "Lp_chr2_0" 236032728 236032733
"6244" "Lp_chr2_0" 236032740 236032850
"6245" "Lp_chr2_0" 236202282 236202290
"6246" "Lp_chr2_0" 236202303 236202334
"6247" "Lp_chr2_0" 236212794 236212890
"6248" "Lp_chr2_0" 236243445 236243474
"6249" "Lp_chr2_0" 236283830 236283887
"6250" "Lp_chr2_0" 236318917 236318968
"6251" "Lp_chr2_0" 236354239 236354445
"6252" "Lp_chr2_0" 236636922 236637135
"6253" "Lp_chr2_0" 236955350 236955577
"6254" "Lp_chr2_0" 236967428 236967848
"6255" "Lp_chr2_0" 237159534 237159562
"6256" "Lp_chr2_0" 237204283 237204289
"6257" "Lp_chr2_0" 237254360 237254486
"6258" "Lp_chr2_0" 237254512 237254596
"6259" "Lp_chr2_0" 237275714 237275723
"6260" "Lp_chr2_0" 237278030 237278110
"6261" "Lp_chr2_0" 237298372 237298466
"6262" "Lp_chr2_0" 237572751 237572848
"6263" "Lp_chr2_0" 237640048 237640109
"6264" "Lp_chr2_0" 237646574 237651578
"6265" "Lp_chr2_0" 237695131 237695231
"6266" "Lp_chr2_0" 237779048 237779065
"6267" "Lp_chr2_0" 237805473 237805522
"6268" "Lp_chr2_0" 237827347 237827388
"6269" "Lp_chr2_0" 237985490 237985610
"6270" "Lp_chr2_0" 237986265 237986465
"6271" "Lp_chr2_0" 238096270 238096468
"6272" "Lp_chr2_0" 238274107 238274121
"6273" "Lp_chr2_0" 238365136 238365371
"6274" "Lp_chr2_0" 238465091 238465126
"6275" "Lp_chr2_0" 238520391 238520534
"6276" "Lp_chr2_0" 238655020 238655138
"6277" "Lp_chr2_0" 238659320 238659431
"6278" "Lp_chr2_0" 238675797 238676071
"6279" "Lp_chr2_0" 238773662 238773672
"6280" "Lp_chr2_0" 238774952 238775307
"6281" "Lp_chr2_0" 238922971 238923007
"6282" "Lp_chr2_0" 238987886 238987947
"6283" "Lp_chr2_0" 239241815 239241951
"6284" "Lp_chr2_0" 239273852 239274628
"6285" "Lp_chr2_0" 239274634 239274707
"6286" "Lp_chr2_0" 239333945 239334148
"6287" "Lp_chr2_0" 239435624 239435753
"6288" "Lp_chr2_0" 239755806 239755812
"6289" "Lp_chr2_0" 239900176 239900212
"6290" "Lp_chr2_0" 239913617 239913712
"6291" "Lp_chr2_0" 239919042 239919046
"6292" "Lp_chr2_0" 239919946 239920012
"6293" "Lp_chr2_0" 239920118 239920325
"6294" "Lp_chr2_0" 239959835 239959968
"6295" "Lp_chr2_0" 239981963 239982024
"6296" "Lp_chr2_0" 239982048 239982064
"6297" "Lp_chr2_0" 239982095 239982108
"6298" "Lp_chr2_0" 239984774 239984998
"6299" "Lp_chr2_0" 240042347 240043133
"6300" "Lp_chr2_0" 240064824 240065069
"6301" "Lp_chr2_0" 240089906 240091290
"6302" "Lp_chr2_0" 240163178 240163319
"6303" "Lp_chr2_0" 240243266 240243273
"6304" "Lp_chr2_0" 240329799 240329918
"6305" "Lp_chr2_0" 240412499 240412570
"6306" "Lp_chr2_0" 240419546 240419613
"6307" "Lp_chr2_0" 240419639 240419783
"6308" "Lp_chr2_0" 240425842 240425867
"6309" "Lp_chr2_0" 240501062 240501405
"6310" "Lp_chr2_0" 240693860 240694183
"6311" "Lp_chr2_0" 240807799 240807817
"6312" "Lp_chr2_0" 240807851 240807930
"6313" "Lp_chr2_0" 240975706 240975719
"6314" "Lp_chr2_0" 241013119 241013170
"6315" "Lp_chr2_0" 241087834 241088015
"6316" "Lp_chr2_0" 241094059 241094168
"6317" "Lp_chr2_0" 241098526 241098529
"6318" "Lp_chr2_0" 241098543 241098682
"6319" "Lp_chr2_0" 241160112 241160118
"6320" "Lp_chr2_0" 241180945 241181203
"6321" "Lp_chr2_0" 241522091 241522167
"6322" "Lp_chr2_0" 241637796 241637962
"6323" "Lp_chr2_0" 241957108 241957251
"6324" "Lp_chr2_0" 242319428 242319436
"6325" "Lp_chr2_0" 242382130 242382278
"6326" "Lp_chr2_0" 242403592 242403831
"6327" "Lp_chr2_0" 242485813 242485866
"6328" "Lp_chr2_0" 242720631 242721094
"6329" "Lp_chr2_0" 242755947 242756051
"6330" "Lp_chr2_0" 242816905 242817015
"6331" "Lp_chr2_0" 242826316 242826366
"6332" "Lp_chr2_0" 242949482 242954739
"6333" "Lp_chr2_0" 242993571 242993801
"6334" "Lp_chr2_0" 243108085 243108163
"6335" "Lp_chr2_0" 243108407 243108476
"6336" "Lp_chr2_0" 243217120 243217225
"6337" "Lp_chr2_0" 243265584 243265594
"6338" "Lp_chr2_0" 243265600 243265693
"6339" "Lp_chr2_0" 243494916 243496768
"6340" "Lp_chr2_0" 243525285 243526088
"6341" "Lp_chr2_0" 243546164 243546352
"6342" "Lp_chr2_0" 243762949 243763148
"6343" "Lp_chr2_0" 243820310 243825087
"6344" "Lp_chr2_0" 243847098 243847300
"6345" "Lp_chr2_0" 243894348 243894510
"6346" "Lp_chr2_0" 243922668 243922680
"6347" "Lp_chr2_0" 243922701 243922726
"6348" "Lp_chr2_0" 243957621 243957794
"6349" "Lp_chr2_0" 244067391 244067488
"6350" "Lp_chr2_0" 244206996 244207006
"6351" "Lp_chr2_0" 244207212 244207339
"6352" "Lp_chr2_0" 244225845 244226085
"6353" "Lp_chr2_0" 244283897 244284476
"6354" "Lp_chr2_0" 244344294 244344849
"6355" "Lp_chr2_0" 244407021 244407438
"6356" "Lp_chr2_0" 244545752 244550250
"6357" "Lp_chr2_0" 244584907 244584946
"6358" "Lp_chr2_0" 244585402 244585424
"6359" "Lp_chr2_0" 244585642 244585657
"6360" "Lp_chr2_0" 244585702 244585726
"6361" "Lp_chr2_0" 244592903 244592968
"6362" "Lp_chr2_0" 244757820 244757900
"6363" "Lp_chr2_0" 244757947 244758062
"6364" "Lp_chr2_0" 244987132 244987482
"6365" "Lp_chr2_0" 245079492 245079622
"6366" "Lp_chr2_0" 245089261 245089277
"6367" "Lp_chr2_0" 245128428 245128517
"6368" "Lp_chr2_0" 245209782 245209799
"6369" "Lp_chr2_0" 245244399 245244458
"6370" "Lp_chr2_0" 245364349 245364381
"6371" "Lp_chr2_0" 245446066 245446291
"6372" "Lp_chr2_0" 245652246 245652623
"6373" "Lp_chr2_0" 245687742 245687809
"6374" "Lp_chr2_0" 245687859 245687872
"6375" "Lp_chr2_0" 245761153 245761251
"6376" "Lp_chr2_0" 245850221 245850670
"6377" "Lp_chr2_0" 245887875 245887959
"6378" "Lp_chr2_0" 245947821 245950470
"6379" "Lp_chr2_0" 245969050 245969080
"6380" "Lp_chr2_0" 245969092 245969405
"6381" "Lp_chr2_0" 246017632 246017760
"6382" "Lp_chr2_0" 246162265 246162395
"6383" "Lp_chr2_0" 246640301 246640440
"6384" "Lp_chr2_0" 246732943 246732966
"6385" "Lp_chr2_0" 246786985 246787225
"6386" "Lp_chr2_0" 246787230 246787267
"6387" "Lp_chr2_0" 246824146 246824529
"6388" "Lp_chr2_0" 246947848 246949155
"6389" "Lp_chr2_0" 246970408 246970551
"6390" "Lp_chr2_0" 246975974 246976173
"6391" "Lp_chr2_0" 247020373 247020557
"6392" "Lp_chr2_0" 247020567 247020628
"6393" "Lp_chr2_0" 247263192 247263247
"6394" "Lp_chr2_0" 247274461 247274589
"6395" "Lp_chr2_0" 247274638 247274923
"6396" "Lp_chr2_0" 247410667 247410799
"6397" "Lp_chr2_0" 247550319 247550531
"6398" "Lp_chr2_0" 247767758 247767810
"6399" "Lp_chr2_0" 247812364 247812474
"6400" "Lp_chr2_0" 247813735 247814066
"6401" "Lp_chr2_0" 247843957 247843972
"6402" "Lp_chr2_0" 247987327 247987530
"6403" "Lp_chr2_0" 248007393 248007427
"6404" "Lp_chr2_0" 248007702 248007741
"6405" "Lp_chr2_0" 248048844 248048866
"6406" "Lp_chr2_0" 248048878 248048987
"6407" "Lp_chr2_0" 248135940 248136140
"6408" "Lp_chr2_0" 248341399 248341710
"6409" "Lp_chr2_0" 248544459 248544464
"6410" "Lp_chr2_0" 248702058 248702069
"6411" "Lp_chr2_0" 248773844 248778001
"6412" "Lp_chr2_0" 248784759 248786839
"6413" "Lp_chr2_0" 248804138 248804250
"6414" "Lp_chr2_0" 248813089 248813202
"6415" "Lp_chr2_0" 248939038 248939092
"6416" "Lp_chr2_0" 249246768 249246971
"6417" "Lp_chr2_0" 249261837 249261899
"6418" "Lp_chr2_0" 249271074 249271504
"6419" "Lp_chr2_0" 249288822 249288966
"6420" "Lp_chr2_0" 249289089 249289661
"6421" "Lp_chr2_0" 249289670 249289680
"6422" "Lp_chr2_0" 249289754 249289885
"6423" "Lp_chr2_0" 249457356 249457423
"6424" "Lp_chr2_0" 249820572 249820852
"6425" "Lp_chr2_0" 250117386 250117529
"6426" "Lp_chr2_0" 250156529 250156544
"6427" "Lp_chr2_0" 250462846 250463048
"6428" "Lp_chr2_0" 250546353 250546437
"6429" "Lp_chr2_0" 250564541 250564547
"6430" "Lp_chr2_0" 250564574 250565400
"6431" "Lp_chr2_0" 250584458 250584553
"6432" "Lp_chr2_0" 250650745 250650874
"6433" "Lp_chr2_0" 250831511 250831515
"6434" "Lp_chr2_0" 250836792 250836848
"6435" "Lp_chr2_0" 250860880 250861026
"6436" "Lp_chr2_0" 251045219 251045224
"6437" "Lp_chr2_0" 251190955 251190966
"6438" "Lp_chr2_0" 251190980 251190988
"6439" "Lp_chr2_0" 251191011 251191047
"6440" "Lp_chr2_0" 251191084 251191090
"6441" "Lp_chr2_0" 251191092 251191175
"6442" "Lp_chr2_0" 251229627 251229803
"6443" "Lp_chr2_0" 251295940 251296153
"6444" "Lp_chr2_0" 251325814 251325899
"6445" "Lp_chr2_0" 251325917 251326011
"6446" "Lp_chr2_0" 251391924 251392125
"6447" "Lp_chr2_0" 251400757 251400778
"6448" "Lp_chr2_0" 251474162 251474342
"6449" "Lp_chr2_0" 251930220 251930234
"6450" "Lp_chr2_0" 251930350 251930389
"6451" "Lp_chr2_0" 251973425 251973457
"6452" "Lp_chr2_0" 252095318 252095563
"6453" "Lp_chr2_0" 252163671 252163683
"6454" "Lp_chr2_0" 252367058 252367280
"6455" "Lp_chr2_0" 252650319 252650611
"6456" "Lp_chr2_0" 252929288 252929639
"6457" "Lp_chr2_0" 252962313 252962540
"6458" "Lp_chr2_0" 253116325 253116483
"6459" "Lp_chr2_0" 253273428 253273590
"6460" "Lp_chr2_0" 253447977 253448003
"6461" "Lp_chr2_0" 253530981 253531103
"6462" "Lp_chr2_0" 253619706 253619716
"6463" "Lp_chr2_0" 253852578 253852694
"6464" "Lp_chr2_0" 253907435 253907518
"6465" "Lp_chr2_0" 254040262 254040336
"6466" "Lp_chr2_0" 254113815 254114093
"6467" "Lp_chr2_0" 254125748 254125915
"6468" "Lp_chr2_0" 254202722 254202846
"6469" "Lp_chr2_0" 254223889 254223957
"6470" "Lp_chr2_0" 254235510 254235613
"6471" "Lp_chr2_0" 254277555 254277630
"6472" "Lp_chr2_0" 254279070 254279194
"6473" "Lp_chr2_0" 254280771 254281009
"6474" "Lp_chr2_0" 254371236 254371265
"6475" "Lp_chr2_0" 254371362 254371371
"6476" "Lp_chr2_0" 254948451 254948571
"6477" "Lp_chr2_0" 255105163 255105685
"6478" "Lp_chr2_0" 255231619 255231680
"6479" "Lp_chr2_0" 255267190 255267356
"6480" "Lp_chr2_0" 255403422 255403627
"6481" "Lp_chr2_0" 255519189 255519290
"6482" "Lp_chr2_0" 255686362 255686395
"6483" "Lp_chr2_0" 255706352 255706647
"6484" "Lp_chr2_0" 255728539 255730785
"6485" "Lp_chr2_0" 255968872 255968949
"6486" "Lp_chr2_0" 256000973 256001111
"6487" "Lp_chr2_0" 256132844 256133004
"6488" "Lp_chr2_0" 256141790 256142007
"6489" "Lp_chr2_0" 256168489 256168589
"6490" "Lp_chr2_0" 256233520 256233630
"6491" "Lp_chr2_0" 256233661 256233707
"6492" "Lp_chr2_0" 256662828 256662950
"6493" "Lp_chr2_0" 256729488 256729786
"6494" "Lp_chr2_0" 256770134 256770449
"6495" "Lp_chr2_0" 256839502 256839562
"6496" "Lp_chr2_0" 256853398 256853534
"6497" "Lp_chr2_0" 256945014 256945243
"6498" "Lp_chr2_0" 256976277 256976677
"6499" "Lp_chr2_0" 257214804 257214807
"6500" "Lp_chr2_0" 257237104 257237112
"6501" "Lp_chr2_0" 257257812 257257892
"6502" "Lp_chr2_0" 257414793 257414873
"6503" "Lp_chr2_0" 257604480 257604623
"6504" "Lp_chr2_0" 257662708 257662717
"6505" "Lp_chr2_0" 257671550 257671615
"6506" "Lp_chr2_0" 257676750 257677131
"6507" "Lp_chr2_0" 257690978 257691014
"6508" "Lp_chr2_0" 257706904 257706946
"6509" "Lp_chr2_0" 257764756 257764899
"6510" "Lp_chr2_0" 257826451 257826527
"6511" "Lp_chr2_0" 257862721 257862921
"6512" "Lp_chr2_0" 257862961 257862981
"6513" "Lp_chr2_0" 257892398 257892497
"6514" "Lp_chr2_0" 257903288 257903494
"6515" "Lp_chr2_0" 257948577 257948667
"6516" "Lp_chr2_0" 257979067 257979154
"6517" "Lp_chr2_0" 258028579 258028781
"6518" "Lp_chr2_0" 258146528 258146655
"6519" "Lp_chr2_0" 258317002 258317030
"6520" "Lp_chr2_0" 258373697 258373823
"6521" "Lp_chr2_0" 258388951 258389064
"6522" "Lp_chr2_0" 258452808 258453123
"6523" "Lp_chr2_0" 258566837 258566851
"6524" "Lp_chr2_0" 258590596 258592508
"6525" "Lp_chr2_0" 258658793 258662284
"6526" "Lp_chr2_0" 259269741 259269920
"6527" "Lp_chr2_0" 259400611 259400661
"6528" "Lp_chr2_0" 259640753 259640827
"6529" "Lp_chr2_0" 259647385 259647612
"6530" "Lp_chr2_0" 260058860 260059304
"6531" "Lp_chr2_0" 260192701 260192810
"6532" "Lp_chr2_0" 260301451 260301600
"6533" "Lp_chr2_0" 260303760 260303999
"6534" "Lp_chr2_0" 260304017 260304107
"6535" "Lp_chr2_0" 260481660 260481740
"6536" "Lp_chr2_0" 260550948 260551182
"6537" "Lp_chr2_0" 260583624 260583675
"6538" "Lp_chr2_0" 260606065 260606316
"6539" "Lp_chr2_0" 260720548 260720613
"6540" "Lp_chr2_0" 260768201 260768236
"6541" "Lp_chr2_0" 260779122 260779134
"6542" "Lp_chr2_0" 260950849 260950855
"6543" "Lp_chr2_0" 260969819 260969986
"6544" "Lp_chr2_0" 260986731 260986737
"6545" "Lp_chr2_0" 260995598 260995621
"6546" "Lp_chr2_0" 261168906 261172466
"6547" "Lp_chr2_0" 261191996 261192083
"6548" "Lp_chr2_0" 261356179 261356342
"6549" "Lp_chr2_0" 261361993 261362250
"6550" "Lp_chr2_0" 261403252 261403262
"6551" "Lp_chr2_0" 261403291 261403381
"6552" "Lp_chr2_0" 261409877 261410104
"6553" "Lp_chr2_0" 261567251 261568171
"6554" "Lp_chr2_0" 261722403 261722476
"6555" "Lp_chr2_0" 261880693 261880799
"6556" "Lp_chr2_0" 261941451 261944727
"6557" "Lp_chr2_0" 261952767 261953173
"6558" "Lp_chr2_0" 261953221 261953380
"6559" "Lp_chr2_0" 261978080 261978233
"6560" "Lp_chr2_0" 262143001 262143128
"6561" "Lp_chr2_0" 262345812 262345889
"6562" "Lp_chr2_0" 262552402 262554735
"6563" "Lp_chr2_0" 262562745 262562754
"6564" "Lp_chr2_0" 262674661 262674782
"6565" "Lp_chr2_0" 262674928 262675013
"6566" "Lp_chr2_0" 262775067 262775177
"6567" "Lp_chr2_0" 262877614 262877853
"6568" "Lp_chr2_0" 262967161 262967178
"6569" "Lp_chr2_0" 263080440 263080520
"6570" "Lp_chr2_0" 263083753 263083808
"6571" "Lp_chr2_0" 263096539 263096835
"6572" "Lp_chr2_0" 263936016 263936100
"6573" "Lp_chr2_0" 264155793 264156108
"6574" "Lp_chr2_0" 264173111 264173125
"6575" "Lp_chr2_0" 264204337 264204380
"6576" "Lp_chr2_0" 264213391 264213541
"6577" "Lp_chr2_0" 264368796 264368993
"6578" "Lp_chr2_0" 264580311 264580606
"6579" "Lp_chr2_0" 264590567 264590671
"6580" "Lp_chr2_0" 264601729 264601896
"6581" "Lp_chr2_0" 264668913 264669350
"6582" "Lp_chr2_0" 264823754 264823810
"6583" "Lp_chr2_0" 264823822 264823915
"6584" "Lp_chr2_0" 264867290 264867428
"6585" "Lp_chr2_0" 265002506 265002566
"6586" "Lp_chr2_0" 265180839 265180901
"6587" "Lp_chr2_0" 265181011 265181024
"6588" "Lp_chr2_0" 265204072 265204160
"6589" "Lp_chr2_0" 265204173 265204610
"6590" "Lp_chr2_0" 265275705 265275799
"6591" "Lp_chr2_0" 265355282 265355291
"6592" "Lp_chr2_0" 265361722 265363287
"6593" "Lp_chr2_0" 265462279 265462575
"6594" "Lp_chr2_0" 265540338 265540345
"6595" "Lp_chr2_0" 265540383 265540454
"6596" "Lp_chr2_0" 265596338 265596361
"6597" "Lp_chr2_0" 265778343 265778486
"6598" "Lp_chr2_0" 265862301 265862553
"6599" "Lp_chr2_0" 265899890 265900277
"6600" "Lp_chr2_0" 265921220 265925297
"6601" "Lp_chr2_0" 265932127 265932207
"6602" "Lp_chr2_0" 265959506 265959524
"6603" "Lp_chr2_0" 265990578 265990595
"6604" "Lp_chr2_0" 266056388 266056853
"6605" "Lp_chr2_0" 266066284 266066297
"6606" "Lp_chr2_0" 266077543 266077773
"6607" "Lp_chr2_0" 266159097 266159414
"6608" "Lp_chr2_0" 266162601 266162661
"6609" "Lp_chr2_0" 266256494 266256502
"6610" "Lp_chr2_0" 266367899 266368195
"6611" "Lp_chr2_0" 266522766 266523037
"6612" "Lp_chr2_0" 266561580 266561660
"6613" "Lp_chr2_0" 266714221 266714517
"6614" "Lp_chr2_0" 266736606 266737761
"6615" "Lp_chr2_0" 266851584 266851606
"6616" "Lp_chr2_0" 266851635 266851652
"6617" "Lp_chr2_0" 267288067 267288087
"6618" "Lp_chr2_0" 267385867 267386030
"6619" "Lp_chr2_0" 267476797 267476848
"6620" "Lp_chr2_0" 267476870 267476931
"6621" "Lp_chr2_0" 267580361 267583933
"6622" "Lp_chr2_0" 267607897 267607919
"6623" "Lp_chr2_0" 267675730 267675954
"6624" "Lp_chr2_0" 267811757 267811898
"6625" "Lp_chr2_0" 267829292 267829609
"6626" "Lp_chr2_0" 267919076 267919203
"6627" "Lp_chr2_0" 267952832 267952837
"6628" "Lp_chr2_0" 267952848 267952929
"6629" "Lp_chr2_0" 267969036 267969180
"6630" "Lp_chr2_0" 268014258 268014362
"6631" "Lp_chr2_0" 268243449 268249722
"6632" "Lp_chr2_0" 268301536 268301662
"6633" "Lp_chr2_0" 268356793 268356798
"6634" "Lp_chr2_0" 268572045 268572236
"6635" "Lp_chr2_0" 268635194 268639234
"6636" "Lp_chr2_0" 268639293 268639305
"6637" "Lp_chr2_0" 268716143 268716518
"6638" "Lp_chr2_0" 268755091 268755375
"6639" "Lp_chr2_0" 268795911 268795925
"6640" "Lp_chr2_0" 268931677 268931765
"6641" "Lp_chr2_0" 268976986 268977022
"6642" "Lp_chr2_0" 269016115 269016235
"6643" "Lp_chr2_0" 269039356 269040062
"6644" "Lp_chr2_0" 269165787 269165873
"6645" "Lp_chr2_0" 269421378 269425727
"6646" "Lp_chr2_0" 269471238 269471526
"6647" "Lp_chr2_0" 269498094 269498297
"6648" "Lp_chr2_0" 269523548 269523585
"6649" "Lp_chr2_0" 269558161 269558168
"6650" "Lp_chr2_0" 269614772 269614888
"6651" "Lp_chr2_0" 269628159 269628347
"6652" "Lp_chr2_0" 269643827 269643830
"6653" "Lp_chr2_0" 269686742 269687079
"6654" "Lp_chr2_0" 269766530 269766535
"6655" "Lp_chr2_0" 269780350 269780402
"6656" "Lp_chr2_0" 269783985 269784000
"6657" "Lp_chr2_0" 269835255 269839285
"6658" "Lp_chr2_0" 269864380 269864541
"6659" "Lp_chr2_0" 269886817 269886860
"6660" "Lp_chr2_0" 270031789 270031795
"6661" "Lp_chr2_0" 270077473 270077504
"6662" "Lp_chr2_0" 270091355 270091371
"6663" "Lp_chr2_0" 270152484 270153183
"6664" "Lp_chr2_0" 270269706 270269921
"6665" "Lp_chr2_0" 270685349 270685365
"6666" "Lp_chr2_0" 270738105 270738209
"6667" "Lp_chr2_0" 270812375 270812562
"6668" "Lp_chr2_0" 270970614 270970634
"6669" "Lp_chr2_0" 271002839 271002851
"6670" "Lp_chr2_0" 271002923 271002959
"6671" "Lp_chr2_0" 271040476 271040526
"6672" "Lp_chr2_0" 271131876 271132260
"6673" "Lp_chr2_0" 271200133 271200290
"6674" "Lp_chr2_0" 271200319 271200336
"6675" "Lp_chr2_0" 271322882 271323065
"6676" "Lp_chr2_0" 271510976 271511049
"6677" "Lp_chr2_0" 271525606 271525951
"6678" "Lp_chr2_0" 271755188 271755510
"6679" "Lp_chr2_0" 271803697 271803910
"6680" "Lp_chr2_0" 271812760 271813038
"6681" "Lp_chr2_0" 272001939 272002040
"6682" "Lp_chr2_0" 272094807 272095121
"6683" "Lp_chr2_0" 272108571 272108782
"6684" "Lp_chr2_0" 272140665 272140928
"6685" "Lp_chr2_0" 272164335 272164478
"6686" "Lp_chr2_0" 272164828 272164831
"6687" "Lp_chr2_0" 272164847 272164965
"6688" "Lp_chr2_0" 272301896 272301901
"6689" "Lp_chr2_0" 272562032 272562151
"6690" "Lp_chr2_0" 272949661 272949697
"6691" "Lp_chr2_0" 273004431 273004607
"6692" "Lp_chr2_0" 273074037 273074041
"6693" "Lp_chr2_0" 273074059 273074122
"6694" "Lp_chr2_0" 273865051 273865106
"6695" "Lp_chr2_0" 273898536 273898551
"6696" "Lp_chr2_0" 273959877 273960069
"6697" "Lp_chr2_0" 274029188 274029235
"6698" "Lp_chr2_0" 274035057 274035086
"6699" "Lp_chr2_0" 274081246 274081380
"6700" "Lp_chr2_0" 274130552 274130689
"6701" "Lp_chr2_0" 274148494 274152788
"6702" "Lp_chr2_0" 274250314 274250630
"6703" "Lp_chr2_0" 274411352 274411424
"6704" "Lp_chr2_0" 274425597 274425604
"6705" "Lp_chr2_0" 274425659 274425695
"6706" "Lp_chr2_0" 274583810 274583833
"6707" "Lp_chr2_0" 274806969 274807277
"6708" "Lp_chr2_0" 274833753 274833764
"6709" "Lp_chr2_0" 275031489 275031573
"6710" "Lp_chr2_0" 275044661 275044667
"6711" "Lp_chr2_0" 275119324 275119486
"6712" "Lp_chr2_0" 275147856 275148020
"6713" "Lp_chr2_0" 275222549 275222693
"6714" "Lp_chr2_0" 275228182 275228311
"6715" "Lp_chr2_0" 275228407 275232831
"6716" "Lp_chr2_0" 275241093 275241163
"6717" "Lp_chr2_0" 275257340 275257531
"6718" "Lp_chr2_0" 275258489 275258547
"6719" "Lp_chr2_0" 275258687 275258766
"6720" "Lp_chr2_0" 275312247 275312395
"6721" "Lp_chr2_0" 275312510 275312626
"6722" "Lp_chr2_0" 275348065 275348172
"6723" "Lp_chr2_0" 275436371 275436736
"6724" "Lp_chr2_0" 275438853 275438922
"6725" "Lp_chr2_0" 275473639 275473902
"6726" "Lp_chr2_0" 275719385 275719569
"6727" "Lp_chr2_0" 275854726 275854803
"6728" "Lp_chr2_0" 275870073 275871075
"6729" "Lp_chr2_0" 275871092 275871161
"6730" "Lp_chr2_0" 275904734 275905091
"6731" "Lp_chr2_0" 275908674 275908830
"6732" "Lp_chr2_0" 275939939 275939956
"6733" "Lp_chr2_0" 275970584 275971698
"6734" "Lp_chr2_0" 275978542 275978651
"6735" "Lp_chr2_0" 275978751 275978890
"6736" "Lp_chr2_0" 275996785 275996811
"6737" "Lp_chr2_0" 275996824 275996866
"6738" "Lp_chr2_0" 276251893 276252115
"6739" "Lp_chr2_0" 276274239 276274318
"6740" "Lp_chr2_0" 276289685 276289818
"6741" "Lp_chr2_0" 276429828 276429845
"6742" "Lp_chr2_0" 276468860 276468867
"6743" "Lp_chr2_0" 276605271 276605328
"6744" "Lp_chr2_0" 276620162 276620320
"6745" "Lp_chr2_0" 276631779 276631805
"6746" "Lp_chr2_0" 276649826 276650205
"6747" "Lp_chr2_0" 276650337 276650469
"6748" "Lp_chr2_0" 276809716 276810130
"6749" "Lp_chr2_0" 277153500 277153627
"6750" "Lp_chr2_0" 277261883 277265922
"6751" "Lp_chr2_0" 277271282 277271317
"6752" "Lp_chr2_0" 277322183 277322308
"6753" "Lp_chr2_0" 277411647 277411703
"6754" "Lp_chr2_0" 277521122 277521248
"6755" "Lp_chr2_0" 277544230 277544454
"6756" "Lp_chr2_0" 277590804 277590836
"6757" "Lp_chr2_0" 277592593 277592622
"6758" "Lp_chr2_0" 277689495 277689703
"6759" "Lp_chr2_0" 277834289 277834499
"6760" "Lp_chr2_0" 277844360 277844480
"6761" "Lp_chr2_0" 277844493 277844551
"6762" "Lp_chr2_0" 277946722 277946996
"6763" "Lp_chr2_0" 278018563 278018735
"6764" "Lp_chr2_0" 278044127 278044218
"6765" "Lp_chr2_0" 278044233 278044236
"6766" "Lp_chr2_0" 278068564 278068684
"6767" "Lp_chr2_0" 278129408 278129476
"6768" "Lp_chr2_0" 278180179 278180457
"6769" "Lp_chr2_0" 278223465 278223666
"6770" "Lp_chr2_0" 278223705 278223718
"6771" "Lp_chr2_0" 278262520 278262601
"6772" "Lp_chr2_0" 278550370 278550376
"6773" "Lp_chr2_0" 278550379 278550445
"6774" "Lp_chr2_0" 278599693 278599939
"6775" "Lp_chr2_0" 278624586 278624640
"6776" "Lp_chr2_0" 278624764 278624780
"6777" "Lp_chr2_0" 278644498 278644709
"6778" "Lp_chr2_0" 278703915 278704095
"6779" "Lp_chr2_0" 278710441 278710465
"6780" "Lp_chr2_0" 278710481 278710534
"6781" "Lp_chr2_0" 279132165 279132337
"6782" "Lp_chr2_0" 279153627 279153708
"6783" "Lp_chr2_0" 279260847 279260971
"6784" "Lp_chr2_0" 279279464 279279483
"6785" "Lp_chr2_0" 279307744 279307910
"6786" "Lp_chr2_0" 279376480 279376516
"6787" "Lp_chr2_0" 279446753 279451131
"6788" "Lp_chr2_0" 279633342 279633347
"6789" "Lp_chr2_0" 279948777 279948784
"6790" "Lp_chr2_0" 280061559 280061790
"6791" "Lp_chr2_0" 280585602 280585754
"6792" "Lp_chr2_0" 280651105 280651115
"6793" "Lp_chr2_0" 280821783 280821788
"6794" "Lp_chr2_0" 280955565 280955583
"6795" "Lp_chr2_0" 281047661 281047718
"6796" "Lp_chr2_0" 281119040 281119090
"6797" "Lp_chr2_0" 281202313 281202588
"6798" "Lp_chr2_0" 281207715 281207756
"6799" "Lp_chr2_0" 281384258 281384487
"6800" "Lp_chr2_0" 281390657 281390786
"6801" "Lp_chr2_0" 281517321 281517431
"6802" "Lp_chr2_0" 281633434 281633582
"6803" "Lp_chr2_0" 281633597 281633610
"6804" "Lp_chr2_0" 281639475 281639851
"6805" "Lp_chr2_0" 281708645 281708652
"6806" "Lp_chr2_0" 281708667 281708672
"6807" "Lp_chr2_0" 281708674 281708680
"6808" "Lp_chr2_0" 281827450 281827460
"6809" "Lp_chr2_0" 281827463 281827542
"6810" "Lp_chr2_0" 281982880 281985556
"6811" "Lp_chr2_0" 281997558 281997842
"6812" "Lp_chr2_0" 282165726 282165810
"6813" "Lp_chr2_0" 282311890 282314303
"6814" "Lp_chr2_0" 282314569 282314623
"6815" "Lp_chr2_0" 282425501 282425531
"6816" "Lp_chr2_0" 282430928 282431215
"6817" "Lp_chr2_0" 282574076 282574173
"6818" "Lp_chr2_0" 282596810 282596978
"6819" "Lp_chr2_0" 282624803 282624819
"6820" "Lp_chr2_0" 282624861 282625102
"6821" "Lp_chr2_0" 282918677 282918928
"6822" "Lp_chr2_0" 282919023 282919130
"6823" "Lp_chr2_0" 283017387 283017694
"6824" "Lp_chr2_0" 283225934 283226233
"6825" "Lp_chr2_0" 283237110 283237155
"6826" "Lp_chr2_0" 283427782 283427857
"6827" "Lp_chr2_0" 283517186 283517359
"6828" "Lp_chr2_0" 283562382 283562439
"6829" "Lp_chr2_0" 283685092 283685235
"6830" "Lp_chr2_0" 283865306 283865453
"6831" "Lp_chr2_0" 283930183 283930194
"6832" "Lp_chr2_0" 283994209 283994426
"6833" "Lp_chr2_0" 284008609 284008817
"6834" "Lp_chr2_0" 284227832 284228041
"6835" "Lp_chr2_0" 284394361 284394569
"6836" "Lp_chr2_0" 284487159 284487233
"6837" "Lp_chr2_0" 284506426 284506510
"6838" "Lp_chr2_0" 284506928 284506955
"6839" "Lp_chr2_0" 284563081 284563424
"6840" "Lp_chr2_0" 284571857 284572216
"6841" "Lp_chr2_0" 284582273 284582329
"6842" "Lp_chr2_0" 284615726 284615918
"6843" "Lp_chr2_0" 284616268 284616352
"6844" "Lp_chr2_0" 284727902 284728135
"6845" "Lp_chr2_0" 284816631 284816807
"6846" "Lp_chr2_0" 284858779 284858840
"6847" "Lp_chr2_0" 284913932 284914162
"6848" "Lp_chr2_0" 284922161 284922166
"6849" "Lp_chr2_0" 284930658 284930745
"6850" "Lp_chr2_0" 284930773 284930892
"6851" "Lp_chr2_0" 285188896 285192395
"6852" "Lp_chr2_0" 285236915 285236937
"6853" "Lp_chr2_0" 285336098 285336231
"6854" "Lp_chr2_0" 285336456 285336459
"6855" "Lp_chr2_0" 285361497 285361795
"6856" "Lp_chr2_0" 285450430 285450477
"6857" "Lp_chr2_0" 285450489 285450525
"6858" "Lp_chr2_0" 285490621 285490631
"6859" "Lp_chr2_0" 285490677 285490683
"6860" "Lp_chr2_0" 285672388 285672414
"6861" "Lp_chr2_0" 285672424 285672451
"6862" "Lp_chr2_0" 285685228 285687029
"6863" "Lp_chr2_0" 285734427 285734899
"6864" "Lp_chr2_0" 285816913 285817122
"6865" "Lp_chr2_0" 285920637 285920670
"6866" "Lp_chr2_0" 286094255 286094271
"6867" "Lp_chr2_0" 286134811 286135011
"6868" "Lp_chr2_0" 286135106 286135152
"6869" "Lp_chr2_0" 286270897 286271077
"6870" "Lp_chr2_0" 286331927 286331962
"6871" "Lp_chr2_0" 286332040 286332051
"6872" "Lp_chr2_0" 286542784 286542906
"6873" "Lp_chr2_0" 286586831 286586898
"6874" "Lp_chr2_0" 286786453 286786561
"6875" "Lp_chr2_0" 286786597 286786749
"6876" "Lp_chr2_0" 286830197 286830207
"6877" "Lp_chr2_0" 286970087 286970090
"6878" "Lp_chr2_0" 286970098 286970217
"6879" "Lp_chr2_0" 286977201 286977557
"6880" "Lp_chr2_0" 287072226 287072291
"6881" "Lp_chr2_0" 287251929 287252164
"6882" "Lp_chr2_0" 287289235 287289516
"6883" "Lp_chr2_0" 287384561 287384764
"6884" "Lp_chr2_0" 287455703 287455819
"6885" "Lp_chr2_0" 287528263 287528337
"6886" "Lp_chr2_0" 287765399 287765436
"6887" "Lp_chr2_0" 287795683 287795737
"6888" "Lp_chr2_0" 287822671 287822946
"6889" "Lp_chr2_0" 287825442 287825483
"6890" "Lp_chr2_0" 287860820 287860893
"6891" "Lp_chr2_0" 287887083 287887099
"6892" "Lp_chr2_0" 287889156 287889170
"6893" "Lp_chr2_0" 287896750 287897001
"6894" "Lp_chr2_0" 287977182 287977492
"6895" "Lp_chr2_0" 288075632 288075735
"6896" "Lp_chr2_0" 288081699 288081752
"6897" "Lp_chr2_0" 288081805 288081845
"6898" "Lp_chr2_0" 288232806 288233774
"6899" "Lp_chr2_0" 288247296 288247331
"6900" "Lp_chr2_0" 288247420 288248671
"6901" "Lp_chr2_0" 288249235 288249269
"6902" "Lp_chr2_0" 288295859 288296353
"6903" "Lp_chr2_0" 288296367 288296446
"6904" "Lp_chr2_0" 288413273 288413838
"6905" "Lp_chr2_0" 288432786 288433124
"6906" "Lp_chr2_0" 288454409 288454713
"6907" "Lp_chr2_0" 288481967 288482267
"6908" "Lp_chr2_0" 288543621 288543700
"6909" "Lp_chr2_0" 288577722 288577752
"6910" "Lp_chr2_0" 288672576 288672585
"6911" "Lp_chr2_0" 288672589 288672628
"6912" "Lp_chr2_0" 288690080 288690261
"6913" "Lp_chr2_0" 288778111 288778143
"6914" "Lp_chr2_0" 288822739 288823032
"6915" "Lp_chr2_0" 288826306 288826312
"6916" "Lp_chr2_0" 288950740 288950961
"6917" "Lp_chr2_0" 289289302 289289404
"6918" "Lp_chr2_0" 289332261 289332405
"6919" "Lp_chr2_0" 289404119 289404142
"6920" "Lp_chr2_0" 289437661 289437664
"6921" "Lp_chr2_0" 289550687 289550983
"6922" "Lp_chr2_0" 289583087 289583419
"6923" "Lp_chr2_0" 289595890 289599214
"6924" "Lp_chr2_0" 289791034 289791272
"6925" "Lp_chr2_0" 289798648 289799149
"6926" "Lp_chr2_0" 289799204 289799208
"6927" "Lp_chr2_0" 289872110 289872253
"6928" "Lp_chr2_0" 289937849 289937952
"6929" "Lp_chr2_0" 290066239 290066674
"6930" "Lp_chr2_0" 290336162 290336261
"6931" "Lp_chr2_0" 290336315 290338423
"6932" "Lp_chr2_0" 290338501 290338918
"6933" "Lp_chr2_0" 290442719 290443010
"6934" "Lp_chr2_0" 290589341 290589521
"6935" "Lp_chr2_0" 290609222 290609265
"6936" "Lp_chr2_0" 290611149 290611154
"6937" "Lp_chr2_0" 290644164 290644630
"6938" "Lp_chr2_0" 290709857 290709864
"6939" "Lp_chr2_0" 290815345 290815361
"6940" "Lp_chr2_0" 290853222 290853226
"6941" "Lp_chr2_0" 290853242 290853375
"6942" "Lp_chr2_0" 290971406 290971458
"6943" "Lp_chr2_0" 291017188 291017919
"6944" "Lp_chr2_0" 291038831 291038930
"6945" "Lp_chr2_0" 291369209 291369324
"6946" "Lp_chr2_0" 291395623 291395633
"6947" "Lp_chr2_0" 291488245 291490330
"6948" "Lp_chr2_0" 291696527 291696730
"6949" "Lp_chr2_0" 291719559 291719662
"6950" "Lp_chr2_0" 291719681 291719730
"6951" "Lp_chr2_0" 291720094 291720189
"6952" "Lp_chr2_0" 292074948 292075288
"6953" "Lp_chr2_0" 292102958 292103048
"6954" "Lp_chr2_0" 292273372 292273554
"6955" "Lp_chr2_0" 292295357 292295422
"6956" "Lp_chr2_0" 292295976 292296007
"6957" "Lp_chr2_0" 292296079 292296121
"6958" "Lp_chr2_0" 292323321 292323374
"6959" "Lp_chr2_0" 292329025 292329225
"6960" "Lp_chr2_0" 292563603 292563875
"6961" "Lp_chr2_0" 292667894 292667990
"6962" "Lp_chr2_0" 292677535 292677769
"6963" "Lp_chr2_0" 292733339 292733384
"6964" "Lp_chr2_0" 292734178 292734286
"6965" "Lp_chr2_0" 292819747 292819957
"6966" "Lp_chr2_0" 292900222 292900247
"6967" "Lp_chr2_0" 292935525 292935536
"6968" "Lp_chr2_0" 292993774 292993966
"6969" "Lp_chr2_0" 293042300 293042344
"6970" "Lp_chr2_0" 293073653 293073657
"6971" "Lp_chr2_0" 293129264 293129333
"6972" "Lp_chr2_0" 293151920 293152017
"6973" "Lp_chr2_0" 293438224 293438646
"6974" "Lp_chr2_0" 293456823 293456903
"6975" "Lp_chr2_0" 293572101 293572394
"6976" "Lp_chr2_0" 293893484 293893509
"6977" "Lp_chr2_0" 293902797 293902890
"6978" "Lp_chr2_0" 293938296 293938310
"6979" "Lp_chr2_0" 294320095 294320238
"6980" "Lp_chr2_0" 294456613 294456905
"6981" "Lp_chr2_0" 294457309 294457355
"6982" "Lp_chr2_0" 294462731 294462828
"6983" "Lp_chr2_0" 294506213 294506566
"6984" "Lp_chr2_0" 294566425 294566681
"6985" "Lp_chr2_0" 294710970 294711161
"6986" "Lp_chr2_0" 294824538 294824560
"6987" "Lp_chr2_0" 294824603 294824625
"6988" "Lp_chr2_0" 295200470 295200573
"6989" "Lp_chr2_0" 295201654 295201663
"6990" "Lp_chr2_0" 295226441 295226565
"6991" "Lp_chr2_0" 295241524 295241669
"6992" "Lp_chr2_0" 295547769 295547892
"6993" "Lp_chr2_0" 295579424 295579695
"6994" "Lp_chr2_0" 295985847 295986052
"6995" "Lp_chr2_0" 296077763 296077997
"6996" "Lp_chr2_0" 296171425 296176448
"6997" "Lp_chr2_0" 296214489 296214855
"6998" "Lp_chr2_0" 296292579 296292817
"6999" "Lp_chr2_0" 296300581 296301396
"7000" "Lp_chr2_0" 296332417 296332479
"7001" "Lp_chr2_0" 296384736 296384794
"7002" "Lp_chr2_0" 296413967 296413993
"7003" "Lp_chr2_0" 296433278 296433506
"7004" "Lp_chr2_0" 296478868 296478880
"7005" "Lp_chr2_0" 296485640 296485764
"7006" "Lp_chr2_0" 296546984 296546992
"7007" "Lp_chr2_0" 296622626 296622700
"7008" "Lp_chr2_0" 296723109 296723215
"7009" "Lp_chr2_0" 296723233 296723240
"7010" "Lp_chr2_0" 296848922 296849178
"7011" "Lp_chr2_0" 296883355 296883442
"7012" "Lp_chr2_0" 297098012 297098087
"7013" "Lp_chr2_0" 297118313 297118316
"7014" "Lp_chr2_0" 297118326 297118448
"7015" "Lp_chr2_0" 297190736 297191154
"7016" "Lp_chr2_0" 297235848 297236098
"7017" "Lp_chr2_0" 297300855 297300958
"7018" "Lp_chr2_0" 297407275 297407332
"7019" "Lp_chr2_0" 297407371 297407379
"7020" "Lp_chr2_0" 297695840 297696137
"7021" "Lp_chr2_0" 298306951 298307037
"7022" "Lp_chr2_0" 298335704 298335716
"7023" "Lp_chr2_0" 298339461 298339488
"7024" "Lp_chr2_0" 298393693 298393822
"7025" "Lp_chr2_0" 298505406 298505484
"7026" "Lp_chr2_0" 298594067 298594198
"7027" "Lp_chr2_0" 298594208 298594306
"7028" "Lp_chr2_0" 298637145 298637158
"7029" "Lp_chr2_0" 298674334 298674476
"7030" "Lp_chr2_0" 298692848 298693008
"7031" "Lp_chr2_0" 298700706 298700842
"7032" "Lp_chr2_0" 298926891 298926994
"7033" "Lp_chr2_0" 298935040 298935127
"7034" "Lp_chr2_0" 299028676 299028764
"7035" "Lp_chr2_0" 299066118 299066321
"7036" "Lp_chr2_0" 299304708 299304949
"7037" "Lp_chr2_0" 299473872 299473923
"7038" "Lp_chr2_0" 299499304 299499460
"7039" "Lp_chr2_0" 299511227 299511321
"7040" "Lp_chr2_0" 299518230 299518518
"7041" "Lp_chr2_0" 299564737 299564929
"7042" "Lp_chr2_0" 299586233 299586247
"7043" "Lp_chr2_0" 299586721 299587035
"7044" "Lp_chr2_0" 299738396 299738453
"7045" "Lp_chr2_0" 299763949 299764930
"7046" "Lp_chr2_0" 299829989 299830031
"7047" "Lp_chr2_0" 299906601 299906804
"7048" "Lp_chr2_0" 299968355 299968380
"7049" "Lp_chr2_0" 300043850 300044205
"7050" "Lp_chr2_0" 300150216 300150443
"7051" "Lp_chr2_0" 300162748 300162932
"7052" "Lp_chr2_0" 300198495 300198506
"7053" "Lp_chr2_0" 300344516 300344601
"7054" "Lp_chr2_0" 300440224 300440261
"7055" "Lp_chr2_0" 300486911 300487372
"7056" "Lp_chr2_0" 300494357 300494527
"7057" "Lp_chr2_0" 300506273 300506298
"7058" "Lp_chr2_0" 300561898 300562054
"7059" "Lp_chr2_0" 300602965 300602982
"7060" "Lp_chr2_0" 300602990 300603154
"7061" "Lp_chr2_0" 300603177 300603182
"7062" "Lp_chr2_0" 300749265 300749384
"7063" "Lp_chr2_0" 301128135 301128171
"7064" "Lp_chr2_0" 301248530 301248835
"7065" "Lp_chr2_0" 301277279 301279163
"7066" "Lp_chr2_0" 301286120 301286477
"7067" "Lp_chr2_0" 301305984 301306000
"7068" "Lp_chr2_0" 301476926 301477371
"7069" "Lp_chr2_0" 301477753 301477861
"7070" "Lp_chr2_0" 301477910 301477914
"7071" "Lp_chr2_0" 301493491 301493703
"7072" "Lp_chr2_0" 301695281 301697893
"7073" "Lp_chr2_0" 301737006 301737316
"7074" "Lp_chr2_0" 301858163 301858369
"7075" "Lp_chr2_0" 301886037 301886128
"7076" "Lp_chr2_0" 301895615 301895922
"7077" "Lp_chr2_0" 302117534 302117677
"7078" "Lp_chr2_0" 302187291 302192198
"7079" "Lp_chr2_0" 302248936 302248940
"7080" "Lp_chr2_0" 302290590 302290751
"7081" "Lp_chr2_0" 302297608 302297845
"7082" "Lp_chr2_0" 302338780 302339865
"7083" "Lp_chr2_0" 302375513 302375631
"7084" "Lp_chr2_0" 302391165 302391182
"7085" "Lp_chr2_0" 302391289 302391299
"7086" "Lp_chr2_0" 302409997 302410005
"7087" "Lp_chr2_0" 302410090 302410106
"7088" "Lp_chr2_0" 302711192 302711391
"7089" "Lp_chr2_0" 302722671 302723821
"7090" "Lp_chr2_0" 302912064 302912119
"7091" "Lp_chr2_0" 302992900 302993141
"7092" "Lp_chr2_0" 303179822 303179910
"7093" "Lp_chr2_0" 303180072 303180180
"7094" "Lp_chr2_0" 303353665 303353759
"7095" "Lp_chr2_0" 303385226 303385239
"7096" "Lp_chr2_0" 303385292 303385317
"7097" "Lp_chr2_0" 303416234 303416288
"7098" "Lp_chr2_0" 303564792 303564901
"7099" "Lp_chr2_0" 303588418 303588585
"7100" "Lp_chr2_0" 303635091 303635206
"7101" "Lp_chr2_0" 303680854 303680890
"7102" "Lp_chr2_0" 303691009 303691081
"7103" "Lp_chr2_0" 303722782 303722866
"7104" "Lp_chr2_0" 304116602 304116657
"7105" "Lp_chr2_0" 304116740 304116746
"7106" "Lp_chr2_0" 304256868 304256902
"7107" "Lp_chr2_0" 304362010 304362072
"7108" "Lp_chr2_0" 304560161 304560190
"7109" "Lp_chr2_0" 304820151 304820328
"7110" "Lp_chr2_0" 304870786 304870996
"7111" "Lp_chr2_0" 304969168 304969248
"7112" "Lp_chr2_0" 305143232 305143269
"7113" "Lp_chr2_0" 305143330 305143336
"7114" "Lp_chr2_0" 305143344 305143398
"7115" "Lp_chr2_0" 305146846 305146859
"7116" "Lp_chr2_0" 305184061 305184431
"7117" "Lp_chr2_0" 305239028 305239103
"7118" "Lp_chr2_0" 305465227 305465321
"7119" "Lp_chr2_0" 305476245 305476287
"7120" "Lp_chr2_0" 305497626 305497682
"7121" "Lp_chr2_0" 305497878 305497962
"7122" "Lp_chr2_0" 305599027 305599305
"7123" "Lp_chr2_0" 305621834 305621976
"7124" "Lp_chr2_0" 306155594 306155882
"7125" "Lp_chr2_0" 306380281 306380493
"7126" "Lp_chr2_0" 306505840 306506115
"7127" "Lp_chr2_0" 306705773 306707439
"7128" "Lp_chr2_0" 306722356 306722361
"7129" "Lp_chr2_0" 306759082 306759197
"7130" "Lp_chr2_0" 306816384 306817784
"7131" "Lp_chr2_0" 306902972 306903107
"7132" "Lp_chr2_0" 306937189 306937198
"7133" "Lp_chr2_0" 307108185 307109170
"7134" "Lp_chr2_0" 307196526 307196558
"7135" "Lp_chr2_0" 307196894 307196940
"7136" "Lp_chr2_0" 307199964 307200091
"7137" "Lp_chr2_0" 307201213 307201423
"7138" "Lp_chr2_0" 307254673 307254954
"7139" "Lp_chr2_0" 307300903 307300924
"7140" "Lp_chr2_0" 307463475 307464029
"7141" "Lp_chr2_0" 307573849 307573868
"7142" "Lp_chr2_0" 307579924 307580059
"7143" "Lp_chr2_0" 307685102 307685172
"7144" "Lp_chr2_0" 307686375 307686482
"7145" "Lp_chr2_0" 307725428 307725445
"7146" "Lp_chr2_0" 307877346 307877854
"7147" "Lp_chr2_0" 307894918 307894926
"7148" "Lp_chr2_0" 308065263 308065393
"7149" "Lp_chr2_0" 308404912 308404980
"7150" "Lp_chr2_0" 308863962 308864102
"7151" "Lp_chr2_0" 308952336 308952566
"7152" "Lp_chr2_0" 309237836 309237853
"7153" "Lp_chr2_0" 309321197 309321445
"7154" "Lp_chr2_0" 309399485 309399556
"7155" "Lp_chr2_0" 309399593 309401953
"7156" "Lp_chr2_0" 309638751 309638988
"7157" "Lp_chr2_0" 309645140 309645210
"7158" "Lp_chr2_0" 309670763 309671002
"7159" "Lp_chr2_0" 309807808 309808101
"7160" "Lp_chr2_0" 309808136 309808141
"7161" "Lp_chr2_0" 309812038 309812081
"7162" "Lp_chr2_0" 309958532 309958604
"7163" "Lp_chr2_0" 310022952 310023008
"7164" "Lp_chr2_0" 310023114 310023497
"7165" "Lp_chr2_0" 310073508 310073617
"7166" "Lp_chr2_0" 310172505 310172512
"7167" "Lp_chr2_0" 310228080 310228342
"7168" "Lp_chr2_0" 310238483 310238775
"7169" "Lp_chr2_0" 310314604 310314732
"7170" "Lp_chr2_0" 310346678 310346700
"7171" "Lp_chr2_0" 310384471 310384515
"7172" "Lp_chr2_0" 310818611 310818910
"7173" "Lp_chr2_0" 310846518 310846559
"7174" "Lp_chr2_0" 311094748 311095113
"7175" "Lp_chr2_0" 311171644 311171839
"7176" "Lp_chr2_0" 311188611 311188619
"7177" "Lp_chr2_0" 311286638 311286875
"7178" "Lp_chr2_0" 311565585 311566150
"7179" "Lp_chr2_0" 311633035 311633171
"7180" "Lp_chr2_0" 311645534 311645802
"7181" "Lp_chr2_0" 311656813 311656911
"7182" "Lp_chr2_0" 311764167 311764230
"7183" "Lp_chr2_0" 311770166 311774627
"7184" "Lp_chr2_0" 311938420 311938628
"7185" "Lp_chr2_0" 311993226 311993516
"7186" "Lp_chr2_0" 312004548 312004854
"7187" "Lp_chr2_0" 312012511 312012595
"7188" "Lp_chr2_0" 312431517 312431672
"7189" "Lp_chr2_0" 312442243 312442418
"7190" "Lp_chr2_0" 312660214 312660316
"7191" "Lp_chr2_0" 312871634 312871642
"7192" "Lp_chr2_0" 312876478 312876707
"7193" "Lp_chr2_0" 312899319 312899543
"7194" "Lp_chr2_0" 313610918 313610941
"7195" "Lp_chr2_0" 313610948 313610966
"7196" "Lp_chr2_0" 313644484 313644547
"7197" "Lp_chr2_0" 313713922 313714056
"7198" "Lp_chr2_0" 314055525 314058665
"7199" "Lp_chr2_0" 314063245 314063269
"7200" "Lp_chr2_0" 314063841 314063859
"7201" "Lp_chr2_0" 314092567 314092585
"7202" "Lp_chr2_0" 314329872 314329943
"7203" "Lp_chr2_0" 314467333 314467793
"7204" "Lp_chr2_0" 314476246 314477615
"7205" "Lp_chr2_0" 314491292 314491502
"7206" "Lp_chr2_0" 314598678 314604116
"7207" "Lp_chr2_0" 314613819 314613889
"7208" "Lp_chr2_0" 314683723 314683828
"7209" "Lp_chr2_0" 314719746 314719774
"7210" "Lp_chr2_0" 314719797 314720731
"7211" "Lp_chr2_0" 314819350 314819458
"7212" "Lp_chr2_0" 315157726 315158294
"7213" "Lp_chr2_0" 315202293 315202474
"7214" "Lp_chr2_0" 315418796 315419090
"7215" "Lp_chr2_0" 315501403 315501674
"7216" "Lp_chr2_0" 315566384 315566519
"7217" "Lp_chr2_0" 315613893 315614189
"7218" "Lp_chr2_0" 315658217 315658528
"7219" "Lp_chr2_0" 315747505 315747528
"7220" "Lp_chr2_0" 315747560 315747616
"7221" "Lp_chr2_0" 315749591 315749675
"7222" "Lp_chr2_0" 315764242 315764665
"7223" "Lp_chr2_0" 315808506 315808523
"7224" "Lp_chr2_0" 316005351 316005435
"7225" "Lp_chr2_0" 316115987 316116577
"7226" "Lp_chr2_0" 316201115 316201233
"7227" "Lp_chr2_0" 316224712 316224867
"7228" "Lp_chr2_0" 316457112 316457153
"7229" "Lp_chr2_0" 316639996 316644018
"7230" "Lp_chr2_0" 316771980 316772018
"7231" "Lp_chr2_0" 316772204 316772221
"7232" "Lp_chr2_0" 316828003 316828044
"7233" "Lp_chr2_0" 316920811 316920992
"7234" "Lp_chr2_0" 317036636 317036650
"7235" "Lp_chr2_0" 317036681 317036761
"7236" "Lp_chr2_0" 317093981 317093991
"7237" "Lp_chr2_0" 317101154 317101297
"7238" "Lp_chr2_0" 317138553 317138644
"7239" "Lp_chr2_0" 317158326 317158537
"7240" "Lp_chr2_0" 317294210 317294540
"7241" "Lp_chr2_0" 317318058 317318158
"7242" "Lp_chr2_0" 317827448 317827488
"7243" "Lp_chr2_0" 317827490 317827785
"7244" "Lp_chr2_0" 317883068 317883127
"7245" "Lp_chr2_0" 317943178 317943459
"7246" "Lp_chr2_0" 317984214 317987536
"7247" "Lp_chr2_0" 318167835 318168045
"7248" "Lp_chr2_0" 318183951 318184243
"7249" "Lp_chr2_0" 318283147 318283163
"7250" "Lp_chr2_0" 318391999 318392100
"7251" "Lp_chr2_0" 318392122 318392137
"7252" "Lp_chr2_0" 318419226 318419571
"7253" "Lp_chr2_0" 318430127 318430167
"7254" "Lp_chr2_0" 318437864 318437963
"7255" "Lp_chr2_0" 318438083 318438119
"7256" "Lp_chr2_0" 318444109 318444117
"7257" "Lp_chr2_0" 318444192 318444282
"7258" "Lp_chr2_0" 318480516 318480681
"7259" "Lp_chr2_0" 318480746 318480756
"7260" "Lp_chr2_0" 318574148 318574181
"7261" "Lp_chr2_0" 318574726 318574735
"7262" "Lp_chr2_0" 318575548 318575681
"7263" "Lp_chr2_0" 318742409 318742422
"7264" "Lp_chr2_0" 318755829 318755888
"7265" "Lp_chr2_0" 318795614 318795809
"7266" "Lp_chr2_0" 319507096 319507374
"7267" "Lp_chr2_0" 319575147 319575532
"7268" "Lp_chr2_0" 319796141 319796259
"7269" "Lp_chr2_0" 319826508 319826687
"7270" "Lp_chr2_0" 319832646 319832794
"7271" "Lp_chr2_0" 319874859 319875000
"7272" "Lp_chr2_0" 319913358 319914833
"7273" "Lp_chr2_0" 320714833 320714843
"7274" "Lp_chr2_0" 320774671 320774710
"7275" "Lp_chr2_0" 320846676 320846903
"7276" "Lp_chr2_0" 320961445 320961536
"7277" "Lp_chr2_0" 321014833 321014908
"7278" "Lp_chr2_0" 321024785 321025073
"7279" "Lp_chr2_0" 321131585 321131595
"7280" "Lp_chr2_0" 321260522 321260673
"7281" "Lp_chr2_0" 321353300 321353583
"7282" "Lp_chr2_0" 321353596 321353600
"7283" "Lp_chr2_0" 321374610 321374719
"7284" "Lp_chr2_0" 321531011 321531110
"7285" "Lp_chr2_0" 321564156 321568112
"7286" "Lp_chr2_0" 321652419 321652617
"7287" "Lp_chr2_0" 321838823 321838948
"7288" "Lp_chr2_0" 321944536 321944584
"7289" "Lp_chr2_0" 321945129 321945141
"7290" "Lp_chr2_0" 321945182 321945233
"7291" "Lp_chr2_0" 321956864 321957033
"7292" "Lp_chr2_0" 322083982 322084069
"7293" "Lp_chr2_0" 322241208 322241278
"7294" "Lp_chr2_0" 322514148 322514205
"7295" "Lp_chr2_0" 322519705 322519737
"7296" "Lp_chr2_0" 322808865 322809055
"7297" "Lp_chr2_0" 322818407 322818470
"7298" "Lp_chr2_0" 322947184 322947304
"7299" "Lp_chr2_0" 322958988 322964168
"7300" "Lp_chr2_0" 323002001 323002161
"7301" "Lp_chr2_0" 323153651 323153698
"7302" "Lp_chr2_0" 323164487 323164508
"7303" "Lp_chr2_0" 323164557 323168911
"7304" "Lp_chr2_0" 323175988 323176131
"7305" "Lp_chr2_0" 323201234 323201274
"7306" "Lp_chr2_0" 323276965 323277043
"7307" "Lp_chr2_0" 323277081 323277124
"7308" "Lp_chr2_0" 323362735 323362878
"7309" "Lp_chr2_0" 323586922 323587379
"7310" "Lp_chr2_0" 323692689 323695451
"7311" "Lp_chr2_0" 323704159 323704170
"7312" "Lp_chr2_0" 323825481 323825498
"7313" "Lp_chr2_0" 323825905 323826012
"7314" "Lp_chr2_0" 323899103 323899134
"7315" "Lp_chr2_0" 323927039 323927851
"7316" "Lp_chr2_0" 324003695 324003712
"7317" "Lp_chr2_0" 324019824 324019843
"7318" "Lp_chr2_0" 324052651 324053154
"7319" "Lp_chr2_0" 324062780 324063012
"7320" "Lp_chr2_0" 324268696 324268738
"7321" "Lp_chr2_0" 324404628 324404641
"7322" "Lp_chr2_0" 324410317 324410465
"7323" "Lp_chr2_0" 324532386 324532514
"7324" "Lp_chr2_0" 324547696 324547974
"7325" "Lp_chr2_0" 324614430 324614828
"7326" "Lp_chr2_0" 324674423 324674550
"7327" "Lp_chr2_0" 324858380 324858563
"7328" "Lp_chr2_0" 324865861 324866140
"7329" "Lp_chr2_0" 324877343 324877356
"7330" "Lp_chr2_0" 324961696 324966590
"7331" "Lp_chr2_0" 325184300 325184332
"7332" "Lp_chr2_0" 325364308 325364384
"7333" "Lp_chr2_0" 325636154 325636250
"7334" "Lp_chr2_0" 325790033 325790197
"7335" "Lp_chr2_0" 325840423 325840577
"7336" "Lp_chr2_0" 325937734 325937855
"7337" "Lp_chr2_0" 325968941 325970385
"7338" "Lp_chr2_0" 326019937 326020001
"7339" "Lp_chr2_0" 326145715 326145780
"7340" "Lp_chr2_0" 326183203 326183588
"7341" "Lp_chr2_0" 326183620 326183654
"7342" "Lp_chr2_0" 326221015 326221057
"7343" "Lp_chr2_0" 326306761 326306808
"7344" "Lp_chr2_0" 326487391 326487401
"7345" "Lp_chr2_0" 326545413 326545557
"7346" "Lp_chr2_0" 326998798 326998872
"7347" "Lp_chr2_0" 327165837 327165926
"7348" "Lp_chr2_0" 327205974 327205989
"7349" "Lp_chr2_0" 327206040 327206052
"7350" "Lp_chr2_0" 327278363 327278761
"7351" "Lp_chr2_0" 327288705 327288786
"7352" "Lp_chr2_0" 327330049 327330118
"7353" "Lp_chr2_0" 327529009 327529069
"7354" "Lp_chr2_0" 327535257 327535890
"7355" "Lp_chr2_0" 327784213 327784296
"7356" "Lp_chr2_0" 327785438 327785448
"7357" "Lp_chr2_0" 327801791 327801955
"7358" "Lp_chr2_0" 327885524 327890557
"7359" "Lp_chr2_0" 327890562 327890571
"7360" "Lp_chr2_0" 327907545 327907591
"7361" "Lp_chr2_0" 327935481 327935793
"7362" "Lp_chr2_0" 328508868 328508938
"7363" "Lp_chr2_0" 328633137 328633278
"7364" "Lp_chr2_0" 328682476 328682762
"7365" "Lp_chr2_0" 328750945 328755603
"7366" "Lp_chr2_0" 328833941 328834215
"7367" "Lp_chr2_0" 328858927 328858993
"7368" "Lp_chr2_0" 328967991 328968335
"7369" "Lp_chr2_0" 328973414 328973567
"7370" "Lp_chr2_0" 329099341 329099462
"7371" "Lp_chr2_0" 329100919 329101043
"7372" "Lp_chr2_0" 329106960 329107217
"7373" "Lp_chr2_0" 329202602 329202619
"7374" "Lp_chr2_0" 329202657 329202675
"7375" "Lp_chr2_0" 329215883 329215927
"7376" "Lp_chr2_0" 329221307 329221358
"7377" "Lp_chr2_0" 329234160 329234166
"7378" "Lp_chr2_0" 329347871 329347977
"7379" "Lp_chr2_0" 329407412 329407565
"7380" "Lp_chr2_0" 329458890 329459033
"7381" "Lp_chr2_0" 329496192 329498263
"7382" "Lp_chr2_0" 329560113 329560238
"7383" "Lp_chr2_0" 329595693 329595949
"7384" "Lp_chr2_0" 329651178 329651289
"7385" "Lp_chr2_0" 329753231 329753280
"7386" "Lp_chr2_0" 329760852 329761005
"7387" "Lp_chr2_0" 329842600 329842813
"7388" "Lp_chr2_0" 329923677 329923718
"7389" "Lp_chr2_0" 330003062 330003265
"7390" "Lp_chr2_0" 330057159 330057521
"7391" "Lp_chr2_0" 330231578 330231775
"7392" "Lp_chr2_0" 330241153 330241238
"7393" "Lp_chr2_0" 330276066 330276354
"7394" "Lp_chr2_0" 330326417 330326459
"7395" "Lp_chr2_0" 330414684 330414701
"7396" "Lp_chr2_0" 330414729 330414887
"7397" "Lp_chr2_0" 330516864 330517070
"7398" "Lp_chr2_0" 330542398 330542497
"7399" "Lp_chr2_0" 330560365 330560469
"7400" "Lp_chr2_0" 330572409 330572488
"7401" "Lp_chr2_0" 330572507 330572592
"7402" "Lp_chr2_0" 330677805 330678090
"7403" "Lp_chr2_0" 330743885 330744039
"7404" "Lp_chr2_0" 330896600 330896604
"7405" "Lp_chr2_0" 330987735 330993084
"7406" "Lp_chr2_0" 331048914 331049005
"7407" "Lp_chr2_0" 331078282 331078388
"7408" "Lp_chr2_0" 331094898 331095199
"7409" "Lp_chr2_0" 331147182 331147404
"7410" "Lp_chr2_0" 331226359 331226399
"7411" "Lp_chr2_0" 331245836 331245876
"7412" "Lp_chr2_0" 331280079 331280351
"7413" "Lp_chr2_0" 331376605 331376624
"7414" "Lp_chr2_0" 331449308 331451136
"7415" "Lp_chr2_0" 331460841 331461057
"7416" "Lp_chr2_0" 331519132 331519268
"7417" "Lp_chr2_0" 331580165 331580176
"7418" "Lp_chr2_0" 331580186 331580286
"7419" "Lp_chr2_0" 331608532 331608726
"7420" "Lp_chr2_0" 331804801 331804807
"7421" "Lp_chr2_0" 331804813 331805006
"7422" "Lp_chr2_0" 331917425 331917470
"7423" "Lp_chr2_0" 332105345 332105831
"7424" "Lp_chr2_0" 332121321 332121564
"7425" "Lp_chr2_0" 332121570 332121618
"7426" "Lp_chr2_0" 332222415 332222549
"7427" "Lp_chr2_0" 332245455 332245783
"7428" "Lp_chr2_0" 332323414 332327738
"7429" "Lp_chr2_0" 332368527 332372107
"7430" "Lp_chr2_0" 332423635 332423750
"7431" "Lp_chr2_0" 332445569 332445644
"7432" "Lp_chr2_0" 332592817 332592897
"7433" "Lp_chr2_0" 332733198 332733515
"7434" "Lp_chr2_0" 332803441 332803550
"7435" "Lp_chr2_0" 332815871 332815998
"7436" "Lp_chr2_0" 332830319 332830425
"7437" "Lp_chr2_0" 332831136 332831262
"7438" "Lp_chr2_0" 332861127 332861162
"7439" "Lp_chr2_0" 332868862 332868967
"7440" "Lp_chr2_0" 332912206 332912347
"7441" "Lp_chr2_0" 332915958 332916181
"7442" "Lp_chr2_0" 333127496 333127570
"7443" "Lp_chr2_0" 333432497 333432568
"7444" "Lp_chr2_0" 334320515 334320581
"7445" "Lp_chr2_0" 334490630 334490662
"7446" "Lp_chr2_0" 334552911 334553035
"7447" "Lp_chr2_0" 334614569 334614768
"7448" "Lp_chr2_0" 334760656 334760847
"7449" "Lp_chr2_0" 334800909 334801153
"7450" "Lp_chr2_0" 334801161 334801164
"7451" "Lp_chr2_0" 334879971 334880174
"7452" "Lp_chr2_0" 334927880 334927956
"7453" "Lp_chr2_0" 335005021 335007184
"7454" "Lp_chr2_0" 335024736 335024837
"7455" "Lp_chr2_0" 335039212 335039486
"7456" "Lp_chr2_0" 335141895 335142008
"7457" "Lp_chr2_0" 335168109 335168125
"7458" "Lp_chr2_0" 335168164 335168185
"7459" "Lp_chr2_0" 335184979 335185281
"7460" "Lp_chr2_0" 335291480 335291593
"7461" "Lp_chr2_0" 335291666 335291670
"7462" "Lp_chr2_0" 335346708 335346885
"7463" "Lp_chr2_0" 335387140 335387283
"7464" "Lp_chr2_0" 335478044 335478164
"7465" "Lp_chr2_0" 335481656 335481695
"7466" "Lp_chr2_0" 335518890 335518918
"7467" "Lp_chr2_0" 335564578 335564730
"7468" "Lp_chr2_0" 335813343 335813400
"7469" "Lp_chr2_0" 336169269 336169320
"7470" "Lp_chr2_0" 336195948 336196002
"7471" "Lp_chr2_0" 336263587 336263672
"7472" "Lp_chr2_0" 336402200 336402289
"7473" "Lp_chr2_0" 336476109 336476138
"7474" "Lp_chr2_0" 336505670 336505786
"7475" "Lp_chr2_0" 336550909 336550961
"7476" "Lp_chr2_0" 336613579 336613877
"7477" "Lp_chr2_0" 336635351 336635437
"7478" "Lp_chr2_0" 336643209 336643343
"7479" "Lp_chr2_0" 336711865 336712008
"7480" "Lp_chr2_0" 336785855 336785864
"7481" "Lp_chr2_0" 336785879 336785889
"7482" "Lp_chr2_0" 336867668 336867721
"7483" "Lp_chr2_0" 336942726 336943035
"7484" "Lp_chr2_0" 337210094 337210400
"7485" "Lp_chr2_0" 337225020 337228375
"7486" "Lp_chr2_0" 337266828 337266963
"7487" "Lp_chr2_0" 337271730 337271741
"7488" "Lp_chr2_0" 337290783 337290915
"7489" "Lp_chr2_0" 337370256 337370318
"7490" "Lp_chr2_0" 337478144 337478482
"7491" "Lp_chr2_0" 337503615 337503650
"7492" "Lp_chr2_0" 337503770 337503882
"7493" "Lp_chr2_0" 337558226 337558396
"7494" "Lp_chr2_0" 337765252 337765385
"7495" "Lp_chr2_0" 337968912 337968920
"7496" "Lp_chr2_0" 337993737 337993745
"7497" "Lp_chr2_0" 337993747 337993880
"7498" "Lp_chr2_0" 338013480 338013507
"7499" "Lp_chr2_0" 338061649 338061657
"7500" "Lp_chr2_0" 338074100 338074211
"7501" "Lp_chr2_0" 338135955 338136381
"7502" "Lp_chr2_0" 338188849 338188875
"7503" "Lp_chr2_0" 338188879 338188935
"7504" "Lp_chr2_0" 338188961 338188964
"7505" "Lp_chr2_0" 338228338 338228395
"7506" "Lp_chr2_0" 338243922 338243965
"7507" "Lp_chr2_0" 338367878 338367895
"7508" "Lp_chr2_0" 338434172 338434182
"7509" "Lp_chr2_0" 338628510 338628640
"7510" "Lp_chr2_0" 338628661 338628708
"7511" "Lp_chr2_0" 338674164 338674590
"7512" "Lp_chr2_0" 338936621 338936697
"7513" "Lp_chr2_0" 338962830 338962852
"7514" "Lp_chr2_0" 339159657 339159752
"7515" "Lp_chr2_0" 339389706 339389902
"7516" "Lp_chr2_0" 339415162 339415321
"7517" "Lp_chr2_0" 339562139 339562302
"7518" "Lp_chr2_0" 339642383 339642784
"7519" "Lp_chr2_0" 339642789 339642794
"7520" "Lp_chr2_0" 339642872 339642951
"7521" "Lp_chr2_0" 339775455 339775611
"7522" "Lp_chr2_0" 339785163 339785182
"7523" "Lp_chr2_0" 339861087 339861124
"7524" "Lp_chr2_0" 339865220 339866897
"7525" "Lp_chr2_0" 339927734 339927967
"7526" "Lp_chr2_0" 339950374 339950463
"7527" "Lp_chr2_0" 340033145 340033592
"7528" "Lp_chr2_0" 340067178 340067198
"7529" "Lp_chr2_0" 340067286 340067337
"7530" "Lp_chr2_0" 340230537 340230740
"7531" "Lp_chr2_0" 340296651 340296744
"7532" "Lp_chr2_0" 340404868 340405251
"7533" "Lp_chr2_0" 340437135 340437283
"7534" "Lp_chr2_0" 340501850 340501931
"7535" "Lp_chr2_0" 340502208 340502288
"7536" "Lp_chr2_0" 340648727 340648776
"7537" "Lp_chr2_0" 340659117 340659140
"7538" "Lp_chr2_0" 341384538 341384629
"7539" "Lp_chr2_0" 341396803 341396852
"7540" "Lp_chr2_0" 341437751 341437774
"7541" "Lp_chr2_0" 341478842 341478947
"7542" "Lp_chr2_0" 341644491 341644795
"7543" "Lp_chr2_0" 341690338 341690386
"7544" "Lp_chr2_0" 341707342 341707389
"7545" "Lp_chr2_0" 341874308 341874522
"7546" "Lp_chr2_0" 342095529 342095837
"7547" "Lp_chr2_0" 342147342 342147481
"7548" "Lp_chr2_0" 342152505 342152561
"7549" "Lp_chr2_0" 342283158 342283163
"7550" "Lp_chr2_0" 342283211 342283225
"7551" "Lp_chr2_0" 342300310 342300349
"7552" "Lp_chr2_0" 342441164 342441236
"7553" "Lp_chr2_0" 342480742 342480847
"7554" "Lp_chr2_0" 342591346 342591482
"7555" "Lp_chr2_0" 342621105 342621124
"7556" "Lp_chr2_0" 342769144 342769172
"7557" "Lp_chr2_0" 342769176 342769205
"7558" "Lp_chr2_0" 342800717 342800828
"7559" "Lp_chr2_0" 342967538 342967648
"7560" "Lp_chr2_0" 343064822 343064915
"7561" "Lp_chr2_0" 343169834 343170072
"7562" "Lp_chr2_0" 343263479 343263721
"7563" "Lp_chr2_0" 343323315 343323375
"7564" "Lp_chr2_0" 343323382 343323504
"7565" "Lp_chr2_0" 343393897 343395037
"7566" "Lp_chr2_0" 343411566 343411695
"7567" "Lp_chr2_0" 343474977 343475047
"7568" "Lp_chr2_0" 343620827 343620859
"7569" "Lp_chr2_0" 343620863 343620888
"7570" "Lp_chr2_0" 343639343 343639457
"7571" "Lp_chr2_0" 343642686 343642960
"7572" "Lp_chr2_0" 343807847 343808035
"7573" "Lp_chr2_0" 343813843 343814055
"7574" "Lp_chr2_0" 344032775 344032887
"7575" "Lp_chr2_0" 344057609 344057961
"7576" "Lp_chr2_0" 344213366 344213531
"7577" "Lp_chr2_0" 344226231 344226532
"7578" "Lp_chr2_0" 344231689 344231821
"7579" "Lp_chr2_0" 344248242 344248548
"7580" "Lp_chr2_0" 344319412 344319511
"7581" "Lp_chr2_0" 344319553 344319650
"7582" "Lp_chr2_0" 344469155 344469589
"7583" "Lp_chr2_0" 345005998 345006417
"7584" "Lp_chr2_0" 345033036 345033331
"7585" "Lp_chr2_0" 345178474 345178566
"7586" "Lp_chr2_0" 345428451 345428468
"7587" "Lp_chr2_0" 345625362 345625459
"7588" "Lp_chr2_0" 345681150 345681449
"7589" "Lp_chr2_0" 345703065 345703234
"7590" "Lp_chr2_0" 345748407 345748555
"7591" "Lp_chr2_0" 345748569 345748762
"7592" "Lp_chr2_0" 345879650 345879741
"7593" "Lp_chr2_0" 346150922 346152527
"7594" "Lp_chr3_0" 372236 372562
"7595" "Lp_chr3_0" 537705 538086
"7596" "Lp_chr3_0" 727000 727060
"7597" "Lp_chr3_0" 727085 727217
"7598" "Lp_chr3_0" 1250847 1250920
"7599" "Lp_chr3_0" 1308578 1308648
"7600" "Lp_chr3_0" 1518593 1518656
"7601" "Lp_chr3_0" 2023104 2023157
"7602" "Lp_chr3_0" 2407825 2408260
"7603" "Lp_chr3_0" 2433827 2434173
"7604" "Lp_chr3_0" 2452068 2458328
"7605" "Lp_chr3_0" 2464977 2464980
"7606" "Lp_chr3_0" 2465654 2465690
"7607" "Lp_chr3_0" 2492476 2492574
"7608" "Lp_chr3_0" 2492617 2492715
"7609" "Lp_chr3_0" 2494149 2494354
"7610" "Lp_chr3_0" 2611767 2611799
"7611" "Lp_chr3_0" 2612613 2612725
"7612" "Lp_chr3_0" 2976609 2978343
"7613" "Lp_chr3_0" 3001864 3001888
"7614" "Lp_chr3_0" 3290642 3290735
"7615" "Lp_chr3_0" 3290827 3290937
"7616" "Lp_chr3_0" 3828090 3828388
"7617" "Lp_chr3_0" 4134627 4134701
"7618" "Lp_chr3_0" 5000496 5000562
"7619" "Lp_chr3_0" 5297098 5297256
"7620" "Lp_chr3_0" 5969399 5969404
"7621" "Lp_chr3_0" 6074721 6075070
"7622" "Lp_chr3_0" 6728237 6728325
"7623" "Lp_chr3_0" 6917731 6917963
"7624" "Lp_chr3_0" 6917980 6919706
"7625" "Lp_chr3_0" 7441134 7441356
"7626" "Lp_chr3_0" 7605340 7605400
"7627" "Lp_chr3_0" 7635122 7635127
"7628" "Lp_chr3_0" 8206579 8206620
"7629" "Lp_chr3_0" 8458315 8458360
"7630" "Lp_chr3_0" 8595861 8596120
"7631" "Lp_chr3_0" 8610077 8614569
"7632" "Lp_chr3_0" 8987388 8987728
"7633" "Lp_chr3_0" 9191663 9191691
"7634" "Lp_chr3_0" 9205289 9205492
"7635" "Lp_chr3_0" 9205562 9205576
"7636" "Lp_chr3_0" 9248460 9248477
"7637" "Lp_chr3_0" 9442972 9442989
"7638" "Lp_chr3_0" 9462615 9462758
"7639" "Lp_chr3_0" 9593544 9593671
"7640" "Lp_chr3_0" 9872235 9872387
"7641" "Lp_chr3_0" 10149656 10149678
"7642" "Lp_chr3_0" 10204744 10204867
"7643" "Lp_chr3_0" 10959276 10959526
"7644" "Lp_chr3_0" 10964096 10964155
"7645" "Lp_chr3_0" 12939918 12939960
"7646" "Lp_chr3_0" 13091174 13092121
"7647" "Lp_chr3_0" 13093998 13094132
"7648" "Lp_chr3_0" 13216110 13216253
"7649" "Lp_chr3_0" 13267139 13267219
"7650" "Lp_chr3_0" 13267266 13267270
"7651" "Lp_chr3_0" 13273728 13273922
"7652" "Lp_chr3_0" 13383297 13383506
"7653" "Lp_chr3_0" 13564103 13564111
"7654" "Lp_chr3_0" 13611887 13611909
"7655" "Lp_chr3_0" 13664346 13664446
"7656" "Lp_chr3_0" 13813008 13813072
"7657" "Lp_chr3_0" 13965062 13965070
"7658" "Lp_chr3_0" 13996564 13996580
"7659" "Lp_chr3_0" 16982534 16982685
"7660" "Lp_chr3_0" 17494729 17494735
"7661" "Lp_chr3_0" 17858712 17858854
"7662" "Lp_chr3_0" 17880141 17883720
"7663" "Lp_chr3_0" 17899741 17900053
"7664" "Lp_chr3_0" 17934898 17934933
"7665" "Lp_chr3_0" 18043483 18043494
"7666" "Lp_chr3_0" 18473117 18473156
"7667" "Lp_chr3_0" 18590184 18590354
"7668" "Lp_chr3_0" 18590974 18594912
"7669" "Lp_chr3_0" 18603453 18603744
"7670" "Lp_chr3_0" 18606222 18606270
"7671" "Lp_chr3_0" 18609708 18609712
"7672" "Lp_chr3_0" 18609763 18609770
"7673" "Lp_chr3_0" 18609825 18609892
"7674" "Lp_chr3_0" 18616014 18616201
"7675" "Lp_chr3_0" 18674499 18674547
"7676" "Lp_chr3_0" 18915033 18915084
"7677" "Lp_chr3_0" 19110295 19110377
"7678" "Lp_chr3_0" 19122694 19122803
"7679" "Lp_chr3_0" 19122983 19123294
"7680" "Lp_chr3_0" 19501135 19501263
"7681" "Lp_chr3_0" 20648260 20648360
"7682" "Lp_chr3_0" 20738932 20739245
"7683" "Lp_chr3_0" 21026210 21026393
"7684" "Lp_chr3_0" 22531555 22531574
"7685" "Lp_chr3_0" 22570478 22572030
"7686" "Lp_chr3_0" 22586237 22586348
"7687" "Lp_chr3_0" 22638767 22638841
"7688" "Lp_chr3_0" 22788969 22788982
"7689" "Lp_chr3_0" 22789660 22789682
"7690" "Lp_chr3_0" 22892506 22892724
"7691" "Lp_chr3_0" 22892775 22892825
"7692" "Lp_chr3_0" 23026394 23026442
"7693" "Lp_chr3_0" 23119999 23120202
"7694" "Lp_chr3_0" 23273820 23274331
"7695" "Lp_chr3_0" 23328387 23328510
"7696" "Lp_chr3_0" 23480571 23480863
"7697" "Lp_chr3_0" 23502244 23502363
"7698" "Lp_chr3_0" 23553351 23553368
"7699" "Lp_chr3_0" 23555250 23555258
"7700" "Lp_chr3_0" 23636454 23636569
"7701" "Lp_chr3_0" 23636670 23636707
"7702" "Lp_chr3_0" 23637033 23638687
"7703" "Lp_chr3_0" 23638707 23639049
"7704" "Lp_chr3_0" 25742310 25742421
"7705" "Lp_chr3_0" 27077471 27077805
"7706" "Lp_chr3_0" 27106403 27106788
"7707" "Lp_chr3_0" 27127675 27127678
"7708" "Lp_chr3_0" 27127680 27127753
"7709" "Lp_chr3_0" 27243051 27243085
"7710" "Lp_chr3_0" 27243296 27243305
"7711" "Lp_chr3_0" 27535130 27535232
"7712" "Lp_chr3_0" 27866752 27866786
"7713" "Lp_chr3_0" 27872409 27872454
"7714" "Lp_chr3_0" 27877924 27877989
"7715" "Lp_chr3_0" 28864995 28865016
"7716" "Lp_chr3_0" 28865087 28865095
"7717" "Lp_chr3_0" 28866841 28866877
"7718" "Lp_chr3_0" 29021316 29021607
"7719" "Lp_chr3_0" 29037213 29037234
"7720" "Lp_chr3_0" 29124421 29124643
"7721" "Lp_chr3_0" 29192803 29192829
"7722" "Lp_chr3_0" 29192896 29193299
"7723" "Lp_chr3_0" 29328743 29328973
"7724" "Lp_chr3_0" 29335020 29339395
"7725" "Lp_chr3_0" 29366916 29370020
"7726" "Lp_chr3_0" 29737193 29737999
"7727" "Lp_chr3_0" 29743394 29743487
"7728" "Lp_chr3_0" 29942739 29942756
"7729" "Lp_chr3_0" 30001642 30001959
"7730" "Lp_chr3_0" 30032380 30032497
"7731" "Lp_chr3_0" 30093894 30094042
"7732" "Lp_chr3_0" 30210415 30210469
"7733" "Lp_chr3_0" 30210512 30210813
"7734" "Lp_chr3_0" 30287876 30291331
"7735" "Lp_chr3_0" 30338083 30338199
"7736" "Lp_chr3_0" 30372140 30372146
"7737" "Lp_chr3_0" 30401753 30401845
"7738" "Lp_chr3_0" 30402192 30402382
"7739" "Lp_chr3_0" 30403566 30403723
"7740" "Lp_chr3_0" 30573259 30573544
"7741" "Lp_chr3_0" 30729549 30729568
"7742" "Lp_chr3_0" 30923480 30923635
"7743" "Lp_chr3_0" 30963484 30963513
"7744" "Lp_chr3_0" 30995373 30995502
"7745" "Lp_chr3_0" 30999443 30999484
"7746" "Lp_chr3_0" 31005386 31005474
"7747" "Lp_chr3_0" 31214928 31214957
"7748" "Lp_chr3_0" 31227486 31227805
"7749" "Lp_chr3_0" 31270106 31270173
"7750" "Lp_chr3_0" 31335144 31335212
"7751" "Lp_chr3_0" 31344280 31344283
"7752" "Lp_chr3_0" 31378448 31378576
"7753" "Lp_chr3_0" 31443722 31444022
"7754" "Lp_chr3_0" 31455353 31455556
"7755" "Lp_chr3_0" 31530018 31530170
"7756" "Lp_chr3_0" 31564642 31564655
"7757" "Lp_chr3_0" 31616205 31616245
"7758" "Lp_chr3_0" 31621568 31621630
"7759" "Lp_chr3_0" 31625973 31626296
"7760" "Lp_chr3_0" 31745376 31745403
"7761" "Lp_chr3_0" 31778156 31778648
"7762" "Lp_chr3_0" 31857874 31858121
"7763" "Lp_chr3_0" 31892858 31893041
"7764" "Lp_chr3_0" 31909240 31909418
"7765" "Lp_chr3_0" 32051110 32051522
"7766" "Lp_chr3_0" 32084060 32084218
"7767" "Lp_chr3_0" 32131240 32131598
"7768" "Lp_chr3_0" 32131656 32131738
"7769" "Lp_chr3_0" 32132824 32132865
"7770" "Lp_chr3_0" 32133073 32133076
"7771" "Lp_chr3_0" 32179592 32179825
"7772" "Lp_chr3_0" 32265934 32265947
"7773" "Lp_chr3_0" 32321744 32321826
"7774" "Lp_chr3_0" 32366186 32366542
"7775" "Lp_chr3_0" 32384477 32384706
"7776" "Lp_chr3_0" 32384716 32384834
"7777" "Lp_chr3_0" 32384838 32384848
"7778" "Lp_chr3_0" 32450212 32450354
"7779" "Lp_chr3_0" 32842226 32842278
"7780" "Lp_chr3_0" 32842400 32842461
"7781" "Lp_chr3_0" 32857441 32857680
"7782" "Lp_chr3_0" 32923906 32923993
"7783" "Lp_chr3_0" 33006647 33006955
"7784" "Lp_chr3_0" 33260724 33261003
"7785" "Lp_chr3_0" 33361736 33361861
"7786" "Lp_chr3_0" 33381832 33382703
"7787" "Lp_chr3_0" 33617924 33618137
"7788" "Lp_chr3_0" 33620944 33620963
"7789" "Lp_chr3_0" 33660973 33661111
"7790" "Lp_chr3_0" 33706563 33706682
"7791" "Lp_chr3_0" 33752979 33752996
"7792" "Lp_chr3_0" 34009500 34009832
"7793" "Lp_chr3_0" 34158274 34158369
"7794" "Lp_chr3_0" 34266250 34266255
"7795" "Lp_chr3_0" 34266302 34266380
"7796" "Lp_chr3_0" 34439301 34439318
"7797" "Lp_chr3_0" 34518623 34518688
"7798" "Lp_chr3_0" 34519741 34520095
"7799" "Lp_chr3_0" 34548134 34548250
"7800" "Lp_chr3_0" 34561733 34561759
"7801" "Lp_chr3_0" 34621443 34622770
"7802" "Lp_chr3_0" 34914590 34914673
"7803" "Lp_chr3_0" 34924186 34924329
"7804" "Lp_chr3_0" 34993553 34993846
"7805" "Lp_chr3_0" 35176451 35180324
"7806" "Lp_chr3_0" 35193524 35193657
"7807" "Lp_chr3_0" 35322695 35322937
"7808" "Lp_chr3_0" 35344359 35347166
"7809" "Lp_chr3_0" 35366189 35366464
"7810" "Lp_chr3_0" 35501733 35503606
"7811" "Lp_chr3_0" 35608898 35609300
"7812" "Lp_chr3_0" 35779196 35781120
"7813" "Lp_chr3_0" 35958598 35958619
"7814" "Lp_chr3_0" 35958682 35959196
"7815" "Lp_chr3_0" 35965863 35966216
"7816" "Lp_chr3_0" 35997592 35997609
"7817" "Lp_chr3_0" 36069415 36069473
"7818" "Lp_chr3_0" 36080866 36080905
"7819" "Lp_chr3_0" 36410899 36411259
"7820" "Lp_chr3_0" 36477494 36477652
"7821" "Lp_chr3_0" 36500733 36500851
"7822" "Lp_chr3_0" 36523961 36523994
"7823" "Lp_chr3_0" 36524023 36524151
"7824" "Lp_chr3_0" 36587973 36587987
"7825" "Lp_chr3_0" 36588045 36588069
"7826" "Lp_chr3_0" 36750702 36755248
"7827" "Lp_chr3_0" 36770100 36770205
"7828" "Lp_chr3_0" 36790084 36790146
"7829" "Lp_chr3_0" 37040436 37040573
"7830" "Lp_chr3_0" 37192336 37192386
"7831" "Lp_chr3_0" 37198350 37198863
"7832" "Lp_chr3_0" 37292804 37293028
"7833" "Lp_chr3_0" 37438192 37438260
"7834" "Lp_chr3_0" 37439486 37439552
"7835" "Lp_chr3_0" 37593005 37593179
"7836" "Lp_chr3_0" 37593255 37593322
"7837" "Lp_chr3_0" 37593329 37593335
"7838" "Lp_chr3_0" 37603792 37604081
"7839" "Lp_chr3_0" 37986631 37990120
"7840" "Lp_chr3_0" 38016959 38017122
"7841" "Lp_chr3_0" 38029441 38036771
"7842" "Lp_chr3_0" 38167071 38167445
"7843" "Lp_chr3_0" 38175152 38175260
"7844" "Lp_chr3_0" 38196833 38196958
"7845" "Lp_chr3_0" 38196999 38197398
"7846" "Lp_chr3_0" 38284257 38284547
"7847" "Lp_chr3_0" 38336183 38336339
"7848" "Lp_chr3_0" 38401519 38401599
"7849" "Lp_chr3_0" 38426363 38426511
"7850" "Lp_chr3_0" 38439003 38439469
"7851" "Lp_chr3_0" 38506467 38506647
"7852" "Lp_chr3_0" 38648877 38652478
"7853" "Lp_chr3_0" 38655029 38655067
"7854" "Lp_chr3_0" 38783310 38783365
"7855" "Lp_chr3_0" 38792140 38793676
"7856" "Lp_chr3_0" 39068011 39068133
"7857" "Lp_chr3_0" 39309533 39310860
"7858" "Lp_chr3_0" 39440935 39440986
"7859" "Lp_chr3_0" 39493756 39493901
"7860" "Lp_chr3_0" 39493909 39493912
"7861" "Lp_chr3_0" 39496070 39496144
"7862" "Lp_chr3_0" 39610926 39611004
"7863" "Lp_chr3_0" 39676490 39676769
"7864" "Lp_chr3_0" 39858308 39858831
"7865" "Lp_chr3_0" 39936751 39936916
"7866" "Lp_chr3_0" 39942399 39942773
"7867" "Lp_chr3_0" 40216488 40216875
"7868" "Lp_chr3_0" 40271895 40271906
"7869" "Lp_chr3_0" 40274200 40274292
"7870" "Lp_chr3_0" 40322638 40322879
"7871" "Lp_chr3_0" 40348819 40348946
"7872" "Lp_chr3_0" 40443859 40443986
"7873" "Lp_chr3_0" 40535768 40535785
"7874" "Lp_chr3_0" 40823364 40823555
"7875" "Lp_chr3_0" 40961783 40962032
"7876" "Lp_chr3_0" 41205491 41205710
"7877" "Lp_chr3_0" 41919315 41919394
"7878" "Lp_chr3_0" 41919409 41919432
"7879" "Lp_chr3_0" 41998659 41998680
"7880" "Lp_chr3_0" 42628356 42628670
"7881" "Lp_chr3_0" 42777073 42777144
"7882" "Lp_chr3_0" 42809466 42809522
"7883" "Lp_chr3_0" 42861324 42861717
"7884" "Lp_chr3_0" 43376028 43376137
"7885" "Lp_chr3_0" 43376259 43376264
"7886" "Lp_chr3_0" 43532096 43532155
"7887" "Lp_chr3_0" 43591160 43591344
"7888" "Lp_chr3_0" 43687383 43687414
"7889" "Lp_chr3_0" 43862592 43862652
"7890" "Lp_chr3_0" 43889081 43889097
"7891" "Lp_chr3_0" 43895540 43895821
"7892" "Lp_chr3_0" 44012223 44013828
"7893" "Lp_chr3_0" 44053380 44053673
"7894" "Lp_chr3_0" 44138955 44138979
"7895" "Lp_chr3_0" 44172408 44177013
"7896" "Lp_chr3_0" 44276071 44277268
"7897" "Lp_chr3_0" 44309490 44309522
"7898" "Lp_chr3_0" 44309596 44309599
"7899" "Lp_chr3_0" 44461859 44470296
"7900" "Lp_chr3_0" 44503382 44503906
"7901" "Lp_chr3_0" 44513819 44513856
"7902" "Lp_chr3_0" 44733224 44735149
"7903" "Lp_chr3_0" 44919924 44920489
"7904" "Lp_chr3_0" 44956705 44956753
"7905" "Lp_chr3_0" 45054996 45055043
"7906" "Lp_chr3_0" 45055103 45055144
"7907" "Lp_chr3_0" 45156084 45156346
"7908" "Lp_chr3_0" 45189203 45189642
"7909" "Lp_chr3_0" 45206210 45207803
"7910" "Lp_chr3_0" 45218691 45218820
"7911" "Lp_chr3_0" 45266729 45266765
"7912" "Lp_chr3_0" 45703793 45703834
"7913" "Lp_chr3_0" 45746490 45746728
"7914" "Lp_chr3_0" 45764610 45764734
"7915" "Lp_chr3_0" 45814614 45814666
"7916" "Lp_chr3_0" 45835508 45835714
"7917" "Lp_chr3_0" 45985473 45985616
"7918" "Lp_chr3_0" 46056830 46056836
"7919" "Lp_chr3_0" 46056874 46056892
"7920" "Lp_chr3_0" 46056925 46056978
"7921" "Lp_chr3_0" 47104766 47104837
"7922" "Lp_chr3_0" 47261912 47261918
"7923" "Lp_chr3_0" 47261952 47262008
"7924" "Lp_chr3_0" 47357092 47357122
"7925" "Lp_chr3_0" 47357213 47357325
"7926" "Lp_chr3_0" 47359645 47359778
"7927" "Lp_chr3_0" 47386914 47387189
"7928" "Lp_chr3_0" 47476282 47476558
"7929" "Lp_chr3_0" 47491430 47491506
"7930" "Lp_chr3_0" 47681320 47681579
"7931" "Lp_chr3_0" 47722594 47722759
"7932" "Lp_chr3_0" 47784653 47785537
"7933" "Lp_chr3_0" 47811050 47811210
"7934" "Lp_chr3_0" 47819134 47819276
"7935" "Lp_chr3_0" 48117428 48117511
"7936" "Lp_chr3_0" 48304835 48304948
"7937" "Lp_chr3_0" 48383737 48383740
"7938" "Lp_chr3_0" 48383749 48384745
"7939" "Lp_chr3_0" 48429266 48429570
"7940" "Lp_chr3_0" 48607500 48607551
"7941" "Lp_chr3_0" 48929987 48930135
"7942" "Lp_chr3_0" 49073162 49073291
"7943" "Lp_chr3_0" 49131969 49132089
"7944" "Lp_chr3_0" 49198661 49198740
"7945" "Lp_chr3_0" 49995455 49995766
"7946" "Lp_chr3_0" 50009068 50009215
"7947" "Lp_chr3_0" 50063933 50064031
"7948" "Lp_chr3_0" 50064043 50064051
"7949" "Lp_chr3_0" 50131634 50135485
"7950" "Lp_chr3_0" 50189383 50189387
"7951" "Lp_chr3_0" 50196482 50196801
"7952" "Lp_chr3_0" 50231157 50231188
"7953" "Lp_chr3_0" 50337975 50338134
"7954" "Lp_chr3_0" 50647417 50647542
"7955" "Lp_chr3_0" 50712315 50712323
"7956" "Lp_chr3_0" 50907194 50907269
"7957" "Lp_chr3_0" 51043331 51043336
"7958" "Lp_chr3_0" 51079065 51079119
"7959" "Lp_chr3_0" 51099421 51099490
"7960" "Lp_chr3_0" 51165182 51165327
"7961" "Lp_chr3_0" 51166717 51167013
"7962" "Lp_chr3_0" 51252360 51252383
"7963" "Lp_chr3_0" 51363222 51363240
"7964" "Lp_chr3_0" 51469391 51469571
"7965" "Lp_chr3_0" 51520791 51520885
"7966" "Lp_chr3_0" 51521155 51521313
"7967" "Lp_chr3_0" 51666359 51666365
"7968" "Lp_chr3_0" 51740037 51740171
"7969" "Lp_chr3_0" 51748003 51748076
"7970" "Lp_chr3_0" 51947824 51947869
"7971" "Lp_chr3_0" 52038949 52039358
"7972" "Lp_chr3_0" 52055050 52055241
"7973" "Lp_chr3_0" 52098055 52098238
"7974" "Lp_chr3_0" 52379717 52379766
"7975" "Lp_chr3_0" 52471418 52471541
"7976" "Lp_chr3_0" 52596117 52600505
"7977" "Lp_chr3_0" 52892228 52892314
"7978" "Lp_chr3_0" 52917649 52917664
"7979" "Lp_chr3_0" 52950171 52950179
"7980" "Lp_chr3_0" 52950191 52950264
"7981" "Lp_chr3_0" 53134941 53135083
"7982" "Lp_chr3_0" 53154929 53154984
"7983" "Lp_chr3_0" 53249265 53249352
"7984" "Lp_chr3_0" 53254369 53254456
"7985" "Lp_chr3_0" 53265194 53265451
"7986" "Lp_chr3_0" 53269632 53269817
"7987" "Lp_chr3_0" 53638582 53638936
"7988" "Lp_chr3_0" 53972738 53973092
"7989" "Lp_chr3_0" 54317817 54317978
"7990" "Lp_chr3_0" 54456994 54457401
"7991" "Lp_chr3_0" 54487093 54487211
"7992" "Lp_chr3_0" 54487217 54487236
"7993" "Lp_chr3_0" 54648211 54648358
"7994" "Lp_chr3_0" 55024828 55024839
"7995" "Lp_chr3_0" 55030953 55031111
"7996" "Lp_chr3_0" 55054425 55054429
"7997" "Lp_chr3_0" 55249073 55249094
"7998" "Lp_chr3_0" 55286737 55286807
"7999" "Lp_chr3_0" 55423061 55423071
"8000" "Lp_chr3_0" 55652175 55652357
"8001" "Lp_chr3_0" 55727571 55727783
"8002" "Lp_chr3_0" 55746677 55746817
"8003" "Lp_chr3_0" 55754584 55754716
"8004" "Lp_chr3_0" 55818602 55818776
"8005" "Lp_chr3_0" 55980394 55980537
"8006" "Lp_chr3_0" 56108819 56108950
"8007" "Lp_chr3_0" 56149363 56149692
"8008" "Lp_chr3_0" 56257738 56257927
"8009" "Lp_chr3_0" 56544220 56544223
"8010" "Lp_chr3_0" 56544458 56544585
"8011" "Lp_chr3_0" 56628101 56628106
"8012" "Lp_chr3_0" 56927350 56927552
"8013" "Lp_chr3_0" 57022068 57022435
"8014" "Lp_chr3_0" 57038083 57038497
"8015" "Lp_chr3_0" 57164729 57165034
"8016" "Lp_chr3_0" 57218633 57218654
"8017" "Lp_chr3_0" 57218691 57218697
"8018" "Lp_chr3_0" 57301224 57301356
"8019" "Lp_chr3_0" 57452305 57452453
"8020" "Lp_chr3_0" 57526604 57526620
"8021" "Lp_chr3_0" 57686569 57686613
"8022" "Lp_chr3_0" 57686641 57686644
"8023" "Lp_chr3_0" 57686649 57686708
"8024" "Lp_chr3_0" 57743993 57745976
"8025" "Lp_chr3_0" 57755419 57760057
"8026" "Lp_chr3_0" 57840237 57840297
"8027" "Lp_chr3_0" 57861212 57861252
"8028" "Lp_chr3_0" 57898087 57898122
"8029" "Lp_chr3_0" 57917677 57917714
"8030" "Lp_chr3_0" 58431834 58432027
"8031" "Lp_chr3_0" 58658570 58658689
"8032" "Lp_chr3_0" 58908710 58908716
"8033" "Lp_chr3_0" 58995160 58995181
"8034" "Lp_chr3_0" 58995210 58995410
"8035" "Lp_chr3_0" 59123691 59124038
"8036" "Lp_chr3_0" 59124140 59124149
"8037" "Lp_chr3_0" 59457167 59457181
"8038" "Lp_chr3_0" 59788499 59788615
"8039" "Lp_chr3_0" 59895887 59895986
"8040" "Lp_chr3_0" 60116074 60116079
"8041" "Lp_chr3_0" 60116106 60116113
"8042" "Lp_chr3_0" 60116119 60116125
"8043" "Lp_chr3_0" 60116338 60116429
"8044" "Lp_chr3_0" 60239146 60239243
"8045" "Lp_chr3_0" 60257175 60257466
"8046" "Lp_chr3_0" 60321226 60321237
"8047" "Lp_chr3_0" 60357638 60357880
"8048" "Lp_chr3_0" 60409925 60410069
"8049" "Lp_chr3_0" 60485329 60487892
"8050" "Lp_chr3_0" 60502912 60502924
"8051" "Lp_chr3_0" 60502926 60502990
"8052" "Lp_chr3_0" 60566972 60567138
"8053" "Lp_chr3_0" 60581680 60582117
"8054" "Lp_chr3_0" 60582243 60582438
"8055" "Lp_chr3_0" 60851494 60851731
"8056" "Lp_chr3_0" 60894005 60894037
"8057" "Lp_chr3_0" 60992895 60993355
"8058" "Lp_chr3_0" 61005129 61005254
"8059" "Lp_chr3_0" 61021297 61023841
"8060" "Lp_chr3_0" 61036248 61036346
"8061" "Lp_chr3_0" 61097552 61097562
"8062" "Lp_chr3_0" 61132307 61132478
"8063" "Lp_chr3_0" 61435560 61435825
"8064" "Lp_chr3_0" 61520995 61521243
"8065" "Lp_chr3_0" 61521363 61521371
"8066" "Lp_chr3_0" 61621730 61621791
"8067" "Lp_chr3_0" 61794456 61794506
"8068" "Lp_chr3_0" 61794558 61794578
"8069" "Lp_chr3_0" 61794696 61794875
"8070" "Lp_chr3_0" 61798937 61798957
"8071" "Lp_chr3_0" 61805830 61806169
"8072" "Lp_chr3_0" 61859878 61860033
"8073" "Lp_chr3_0" 61955414 61955556
"8074" "Lp_chr3_0" 61997928 61997960
"8075" "Lp_chr3_0" 62000096 62000276
"8076" "Lp_chr3_0" 62004465 62004511
"8077" "Lp_chr3_0" 62007334 62007507
"8078" "Lp_chr3_0" 62014475 62014488
"8079" "Lp_chr3_0" 62014536 62014541
"8080" "Lp_chr3_0" 62116128 62117060
"8081" "Lp_chr3_0" 62157449 62157605
"8082" "Lp_chr3_0" 62239020 62239330
"8083" "Lp_chr3_0" 62337563 62337732
"8084" "Lp_chr3_0" 62466293 62466330
"8085" "Lp_chr3_0" 62507978 62507981
"8086" "Lp_chr3_0" 62507989 62508077
"8087" "Lp_chr3_0" 62664598 62664725
"8088" "Lp_chr3_0" 62690990 62693939
"8089" "Lp_chr3_0" 62697852 62698000
"8090" "Lp_chr3_0" 62822969 62822982
"8091" "Lp_chr3_0" 62823235 62823261
"8092" "Lp_chr3_0" 62823275 62823308
"8093" "Lp_chr3_0" 62843433 62843456
"8094" "Lp_chr3_0" 62850491 62850615
"8095" "Lp_chr3_0" 63005037 63005482
"8096" "Lp_chr3_0" 63078633 63078895
"8097" "Lp_chr3_0" 63102488 63102506
"8098" "Lp_chr3_0" 63249296 63249301
"8099" "Lp_chr3_0" 63260721 63261031
"8100" "Lp_chr3_0" 63518736 63518832
"8101" "Lp_chr3_0" 63653245 63653262
"8102" "Lp_chr3_0" 63813573 63813772
"8103" "Lp_chr3_0" 63909424 63909466
"8104" "Lp_chr3_0" 63909496 63909751
"8105" "Lp_chr3_0" 63937190 63937338
"8106" "Lp_chr3_0" 64131367 64131440
"8107" "Lp_chr3_0" 64200249 64200509
"8108" "Lp_chr3_0" 64278118 64278444
"8109" "Lp_chr3_0" 64311658 64311920
"8110" "Lp_chr3_0" 64399660 64399916
"8111" "Lp_chr3_0" 64652137 64652522
"8112" "Lp_chr3_0" 64741149 64741642
"8113" "Lp_chr3_0" 64832880 64833113
"8114" "Lp_chr3_0" 64895885 64896176
"8115" "Lp_chr3_0" 65000389 65000392
"8116" "Lp_chr3_0" 65000409 65000508
"8117" "Lp_chr3_0" 65051098 65051297
"8118" "Lp_chr3_0" 65076497 65076663
"8119" "Lp_chr3_0" 65161750 65162073
"8120" "Lp_chr3_0" 65183278 65183399
"8121" "Lp_chr3_0" 65183532 65183667
"8122" "Lp_chr3_0" 65236359 65238054
"8123" "Lp_chr3_0" 65238995 65239121
"8124" "Lp_chr3_0" 65277229 65277270
"8125" "Lp_chr3_0" 65397333 65397374
"8126" "Lp_chr3_0" 65992572 65993135
"8127" "Lp_chr3_0" 65999681 65999700
"8128" "Lp_chr3_0" 66012671 66012725
"8129" "Lp_chr3_0" 66080040 66080120
"8130" "Lp_chr3_0" 66136921 66136963
"8131" "Lp_chr3_0" 66270273 66270321
"8132" "Lp_chr3_0" 66299832 66300168
"8133" "Lp_chr3_0" 66300213 66300216
"8134" "Lp_chr3_0" 66300220 66300230
"8135" "Lp_chr3_0" 66318549 66318648
"8136" "Lp_chr3_0" 66337482 66341199
"8137" "Lp_chr3_0" 66359638 66360225
"8138" "Lp_chr3_0" 66393083 66393339
"8139" "Lp_chr3_0" 66393342 66393347
"8140" "Lp_chr3_0" 66393351 66393354
"8141" "Lp_chr3_0" 67080788 67080863
"8142" "Lp_chr3_0" 67199158 67199300
"8143" "Lp_chr3_0" 67215604 67215806
"8144" "Lp_chr3_0" 68124972 68125451
"8145" "Lp_chr3_0" 68143104 68144335
"8146" "Lp_chr3_0" 68182090 68182357
"8147" "Lp_chr3_0" 68208793 68208877
"8148" "Lp_chr3_0" 68214377 68217115
"8149" "Lp_chr3_0" 68523146 68523298
"8150" "Lp_chr3_0" 68553458 68553478
"8151" "Lp_chr3_0" 68582582 68582669
"8152" "Lp_chr3_0" 68762693 68762698
"8153" "Lp_chr3_0" 68770298 68770305
"8154" "Lp_chr3_0" 68973071 68973082
"8155" "Lp_chr3_0" 68982717 68982742
"8156" "Lp_chr3_0" 68982763 68982807
"8157" "Lp_chr3_0" 69170977 69171033
"8158" "Lp_chr3_0" 69176799 69177614
"8159" "Lp_chr3_0" 69199976 69200030
"8160" "Lp_chr3_0" 69205184 69205379
"8161" "Lp_chr3_0" 69615391 69615455
"8162" "Lp_chr3_0" 69691373 69691502
"8163" "Lp_chr3_0" 69995670 69995716
"8164" "Lp_chr3_0" 70019590 70019615
"8165" "Lp_chr3_0" 70031584 70031700
"8166" "Lp_chr3_0" 70039268 70039430
"8167" "Lp_chr3_0" 70052505 70052609
"8168" "Lp_chr3_0" 70183272 70183425
"8169" "Lp_chr3_0" 70189323 70189357
"8170" "Lp_chr3_0" 70189772 70190047
"8171" "Lp_chr3_0" 70270217 70270241
"8172" "Lp_chr3_0" 70270564 70271016
"8173" "Lp_chr3_0" 70279554 70279570
"8174" "Lp_chr3_0" 70279601 70279682
"8175" "Lp_chr3_0" 70303574 70303638
"8176" "Lp_chr3_0" 70362065 70373256
"8177" "Lp_chr3_0" 70386937 70387131
"8178" "Lp_chr3_0" 70387159 70387195
"8179" "Lp_chr3_0" 70453525 70458355
"8180" "Lp_chr3_0" 70490541 70490848
"8181" "Lp_chr3_0" 70506376 70506405
"8182" "Lp_chr3_0" 70507909 70508008
"8183" "Lp_chr3_0" 70528963 70529013
"8184" "Lp_chr3_0" 70552871 70552905
"8185" "Lp_chr3_0" 70612098 70617182
"8186" "Lp_chr3_0" 70672598 70672631
"8187" "Lp_chr3_0" 70725272 70725406
"8188" "Lp_chr3_0" 70725461 70725479
"8189" "Lp_chr3_0" 70728729 70728775
"8190" "Lp_chr3_0" 71335642 71335718
"8191" "Lp_chr3_0" 71335769 71336223
"8192" "Lp_chr3_0" 71465746 71465861
"8193" "Lp_chr3_0" 71465930 71465975
"8194" "Lp_chr3_0" 71495024 71495395
"8195" "Lp_chr3_0" 71637167 71637890
"8196" "Lp_chr3_0" 71637930 71637943
"8197" "Lp_chr3_0" 71637977 71637982
"8198" "Lp_chr3_0" 71638007 71638076
"8199" "Lp_chr3_0" 71677613 71677692
"8200" "Lp_chr3_0" 71689474 71690459
"8201" "Lp_chr3_0" 71701155 71701160
"8202" "Lp_chr3_0" 71702187 71704051
"8203" "Lp_chr3_0" 71725445 71725716
"8204" "Lp_chr3_0" 71726872 71726879
"8205" "Lp_chr3_0" 71727532 71727538
"8206" "Lp_chr3_0" 71753749 71754084
"8207" "Lp_chr3_0" 71754316 71754345
"8208" "Lp_chr3_0" 71778469 71778523
"8209" "Lp_chr3_0" 71778556 71778561
"8210" "Lp_chr3_0" 71778608 71778613
"8211" "Lp_chr3_0" 71778627 71778630
"8212" "Lp_chr3_0" 71778723 71778783
"8213" "Lp_chr3_0" 71779165 71779418
"8214" "Lp_chr3_0" 71822450 71822453
"8215" "Lp_chr3_0" 71822455 71822582
"8216" "Lp_chr3_0" 71828823 71828831
"8217" "Lp_chr3_0" 71828835 71828947
"8218" "Lp_chr3_0" 71858033 71858112
"8219" "Lp_chr3_0" 71867887 71867918
"8220" "Lp_chr3_0" 71868013 71868132
"8221" "Lp_chr3_0" 71868241 71868272
"8222" "Lp_chr3_0" 72015907 72016083
"8223" "Lp_chr3_0" 72049198 72049513
"8224" "Lp_chr3_0" 72114261 72114268
"8225" "Lp_chr3_0" 72134627 72134670
"8226" "Lp_chr3_0" 72134695 72134861
"8227" "Lp_chr3_0" 72142256 72142279
"8228" "Lp_chr3_0" 72142410 72142425
"8229" "Lp_chr3_0" 72153462 72153466
"8230" "Lp_chr3_0" 72153547 72153568
"8231" "Lp_chr3_0" 72171064 72171146
"8232" "Lp_chr3_0" 72221434 72224613
"8233" "Lp_chr3_0" 72241217 72241223
"8234" "Lp_chr3_0" 72241487 72241693
"8235" "Lp_chr3_0" 72248782 72250447
"8236" "Lp_chr3_0" 72423683 72423810
"8237" "Lp_chr3_0" 72479852 72479925
"8238" "Lp_chr3_0" 72508012 72508053
"8239" "Lp_chr3_0" 72508065 72508471
"8240" "Lp_chr3_0" 72508585 72508631
"8241" "Lp_chr3_0" 72519530 72519590
"8242" "Lp_chr3_0" 72616266 72616402
"8243" "Lp_chr3_0" 72644067 72644106
"8244" "Lp_chr3_0" 72658895 72658953
"8245" "Lp_chr3_0" 72718433 72718442
"8246" "Lp_chr3_0" 72726995 72727089
"8247" "Lp_chr3_0" 72817951 72817957
"8248" "Lp_chr3_0" 73058263 73058306
"8249" "Lp_chr3_0" 73058326 73058366
"8250" "Lp_chr3_0" 73101225 73101573
"8251" "Lp_chr3_0" 73289022 73289093
"8252" "Lp_chr3_0" 73357309 73357750
"8253" "Lp_chr3_0" 73365503 73365534
"8254" "Lp_chr3_0" 73418200 73418207
"8255" "Lp_chr3_0" 73418249 73418296
"8256" "Lp_chr3_0" 73620087 73620960
"8257" "Lp_chr3_0" 73800037 73800171
"8258" "Lp_chr3_0" 73800337 73800636
"8259" "Lp_chr3_0" 73802329 73802427
"8260" "Lp_chr3_0" 73809034 73809347
"8261" "Lp_chr3_0" 73810393 73810477
"8262" "Lp_chr3_0" 73828394 73828669
"8263" "Lp_chr3_0" 74007971 74009691
"8264" "Lp_chr3_0" 74218421 74218560
"8265" "Lp_chr3_0" 74251878 74251913
"8266" "Lp_chr3_0" 74268810 74269205
"8267" "Lp_chr3_0" 74480404 74480602
"8268" "Lp_chr3_0" 74501215 74505291
"8269" "Lp_chr3_0" 74524060 74524474
"8270" "Lp_chr3_0" 74538034 74538352
"8271" "Lp_chr3_0" 74616539 74617219
"8272" "Lp_chr3_0" 74728343 74728377
"8273" "Lp_chr3_0" 74769220 74769430
"8274" "Lp_chr3_0" 75114577 75114701
"8275" "Lp_chr3_0" 75526253 75526851
"8276" "Lp_chr3_0" 75540677 75540738
"8277" "Lp_chr3_0" 75575505 75575508
"8278" "Lp_chr3_0" 75691741 75691759
"8279" "Lp_chr3_0" 75742772 75742847
"8280" "Lp_chr3_0" 75889293 75889363
"8281" "Lp_chr3_0" 75947886 75947913
"8282" "Lp_chr3_0" 75983048 75983054
"8283" "Lp_chr3_0" 76035843 76035853
"8284" "Lp_chr3_0" 76035882 76035967
"8285" "Lp_chr3_0" 76286370 76286660
"8286" "Lp_chr3_0" 76301125 76301321
"8287" "Lp_chr3_0" 76307131 76307171
"8288" "Lp_chr3_0" 76384619 76384830
"8289" "Lp_chr3_0" 76410274 76410570
"8290" "Lp_chr3_0" 76434332 76434410
"8291" "Lp_chr3_0" 76818035 76818048
"8292" "Lp_chr3_0" 76881969 76882276
"8293" "Lp_chr3_0" 76988205 76988305
"8294" "Lp_chr3_0" 77008138 77008273
"8295" "Lp_chr3_0" 77080639 77081225
"8296" "Lp_chr3_0" 77115360 77115571
"8297" "Lp_chr3_0" 77221816 77221922
"8298" "Lp_chr3_0" 77379122 77379219
"8299" "Lp_chr3_0" 77379289 77379324
"8300" "Lp_chr3_0" 77379385 77379471
"8301" "Lp_chr3_0" 77438315 77438453
"8302" "Lp_chr3_0" 77482392 77482396
"8303" "Lp_chr3_0" 77690486 77690491
"8304" "Lp_chr3_0" 77871737 77873249
"8305" "Lp_chr3_0" 77922369 77922570
"8306" "Lp_chr3_0" 78178443 78178473
"8307" "Lp_chr3_0" 78272068 78272144
"8308" "Lp_chr3_0" 78324458 78324497
"8309" "Lp_chr3_0" 78375541 78375637
"8310" "Lp_chr3_0" 78437817 78437940
"8311" "Lp_chr3_0" 78512884 78512901
"8312" "Lp_chr3_0" 78588716 78588913
"8313" "Lp_chr3_0" 78785626 78785650
"8314" "Lp_chr3_0" 78879280 78879483
"8315" "Lp_chr3_0" 79020798 79025905
"8316" "Lp_chr3_0" 79158077 79158211
"8317" "Lp_chr3_0" 79168707 79168970
"8318" "Lp_chr3_0" 79204406 79204549
"8319" "Lp_chr3_0" 79265041 79265078
"8320" "Lp_chr3_0" 79625539 79625637
"8321" "Lp_chr3_0" 79795713 79795784
"8322" "Lp_chr3_0" 79795866 79795870
"8323" "Lp_chr3_0" 79799081 79799642
"8324" "Lp_chr3_0" 79799707 79799867
"8325" "Lp_chr3_0" 79800217 79800377
"8326" "Lp_chr3_0" 79871256 79871318
"8327" "Lp_chr3_0" 79871344 79871363
"8328" "Lp_chr3_0" 79913709 79913790
"8329" "Lp_chr3_0" 79968981 79969074
"8330" "Lp_chr3_0" 80041996 80042201
"8331" "Lp_chr3_0" 80056613 80056838
"8332" "Lp_chr3_0" 80068087 80068190
"8333" "Lp_chr3_0" 80071580 80074619
"8334" "Lp_chr3_0" 80168968 80169294
"8335" "Lp_chr3_0" 80213524 80213529
"8336" "Lp_chr3_0" 80213533 80213658
"8337" "Lp_chr3_0" 80340485 80342390
"8338" "Lp_chr3_0" 80344829 80345063
"8339" "Lp_chr3_0" 80425742 80425840
"8340" "Lp_chr3_0" 80435433 80435562
"8341" "Lp_chr3_0" 80694374 80694575
"8342" "Lp_chr3_0" 80776643 80776673
"8343" "Lp_chr3_0" 81007771 81007777
"8344" "Lp_chr3_0" 81128732 81128798
"8345" "Lp_chr3_0" 81149590 81149595
"8346" "Lp_chr3_0" 81249969 81250136
"8347" "Lp_chr3_0" 81272509 81272960
"8348" "Lp_chr3_0" 81311250 81311321
"8349" "Lp_chr3_0" 81311373 81311652
"8350" "Lp_chr3_0" 81367384 81367554
"8351" "Lp_chr3_0" 81457662 81460142
"8352" "Lp_chr3_0" 81511602 81511761
"8353" "Lp_chr3_0" 81519093 81519135
"8354" "Lp_chr3_0" 81538985 81539117
"8355" "Lp_chr3_0" 81565836 81568584
"8356" "Lp_chr3_0" 81607076 81607267
"8357" "Lp_chr3_0" 81647428 81647480
"8358" "Lp_chr3_0" 81647633 81647738
"8359" "Lp_chr3_0" 81654052 81654057
"8360" "Lp_chr3_0" 81654114 81654176
"8361" "Lp_chr3_0" 81677457 81677707
"8362" "Lp_chr3_0" 81792510 81792627
"8363" "Lp_chr3_0" 81795066 81799458
"8364" "Lp_chr3_0" 81824032 81824103
"8365" "Lp_chr3_0" 81876552 81876716
"8366" "Lp_chr3_0" 81876772 81876980
"8367" "Lp_chr3_0" 82010110 82010319
"8368" "Lp_chr3_0" 82126443 82126642
"8369" "Lp_chr3_0" 82403192 82403899
"8370" "Lp_chr3_0" 82403924 82403932
"8371" "Lp_chr3_0" 82501846 82502041
"8372" "Lp_chr3_0" 82607561 82607888
"8373" "Lp_chr3_0" 82627275 82627484
"8374" "Lp_chr3_0" 82693155 82693232
"8375" "Lp_chr3_0" 82966713 82966787
"8376" "Lp_chr3_0" 83056880 83056961
"8377" "Lp_chr3_0" 83168070 83168374
"8378" "Lp_chr3_0" 83173947 83173954
"8379" "Lp_chr3_0" 83173972 83173991
"8380" "Lp_chr3_0" 83190881 83191060
"8381" "Lp_chr3_0" 83241314 83241352
"8382" "Lp_chr3_0" 83372176 83372246
"8383" "Lp_chr3_0" 83411223 83411320
"8384" "Lp_chr3_0" 83466462 83466883
"8385" "Lp_chr3_0" 83671506 83671515
"8386" "Lp_chr3_0" 83757677 83757700
"8387" "Lp_chr3_0" 83757803 83759156
"8388" "Lp_chr3_0" 83782089 83782202
"8389" "Lp_chr3_0" 83810923 83810996
"8390" "Lp_chr3_0" 83861238 83862837
"8391" "Lp_chr3_0" 84160347 84160659
"8392" "Lp_chr3_0" 84559685 84559699
"8393" "Lp_chr3_0" 84559941 84559945
"8394" "Lp_chr3_0" 84562525 84562577
"8395" "Lp_chr3_0" 84574918 84575172
"8396" "Lp_chr3_0" 84610382 84610390
"8397" "Lp_chr3_0" 84616664 84617065
"8398" "Lp_chr3_0" 84637036 84637054
"8399" "Lp_chr3_0" 84656404 84656508
"8400" "Lp_chr3_0" 84656530 84656610
"8401" "Lp_chr3_0" 84708473 84708624
"8402" "Lp_chr3_0" 84723134 84723187
"8403" "Lp_chr3_0" 85033387 85033415
"8404" "Lp_chr3_0" 85184829 85184838
"8405" "Lp_chr3_0" 85186433 85186440
"8406" "Lp_chr3_0" 85194897 85195011
"8407" "Lp_chr3_0" 85275190 85275366
"8408" "Lp_chr3_0" 85359028 85359247
"8409" "Lp_chr3_0" 85591007 85591118
"8410" "Lp_chr3_0" 85636923 85637138
"8411" "Lp_chr3_0" 85641070 85641105
"8412" "Lp_chr3_0" 85655962 85656070
"8413" "Lp_chr3_0" 85724132 85725024
"8414" "Lp_chr3_0" 85725097 85725104
"8415" "Lp_chr3_0" 85775947 85775964
"8416" "Lp_chr3_0" 85965445 85965801
"8417" "Lp_chr3_0" 85965822 85965934
"8418" "Lp_chr3_0" 86137466 86137770
"8419" "Lp_chr3_0" 86272816 86273090
"8420" "Lp_chr3_0" 86351387 86351729
"8421" "Lp_chr3_0" 86381248 86381310
"8422" "Lp_chr3_0" 86414045 86414772
"8423" "Lp_chr3_0" 86426211 86426571
"8424" "Lp_chr3_0" 86438177 86438585
"8425" "Lp_chr3_0" 86444019 86444252
"8426" "Lp_chr3_0" 86461039 86461648
"8427" "Lp_chr3_0" 86559690 86560172
"8428" "Lp_chr3_0" 86612336 86612579
"8429" "Lp_chr3_0" 86622051 86628819
"8430" "Lp_chr3_0" 87659087 87659133
"8431" "Lp_chr3_0" 87918248 87918255
"8432" "Lp_chr3_0" 87954656 87954665
"8433" "Lp_chr3_0" 88098138 88098226
"8434" "Lp_chr3_0" 88216928 88217132
"8435" "Lp_chr3_0" 88224531 88224536
"8436" "Lp_chr3_0" 88224749 88224949
"8437" "Lp_chr3_0" 88323277 88323398
"8438" "Lp_chr3_0" 88331492 88335359
"8439" "Lp_chr3_0" 88394902 88394992
"8440" "Lp_chr3_0" 88407669 88407672
"8441" "Lp_chr3_0" 88411833 88411985
"8442" "Lp_chr3_0" 88429316 88433135
"8443" "Lp_chr3_0" 88477746 88477791
"8444" "Lp_chr3_0" 88607935 88608052
"8445" "Lp_chr3_0" 88676076 88676200
"8446" "Lp_chr3_0" 88778587 88778590
"8447" "Lp_chr3_0" 88794274 88794281
"8448" "Lp_chr3_0" 88794303 88794416
"8449" "Lp_chr3_0" 88806433 88806815
"8450" "Lp_chr3_0" 88880807 88880970
"8451" "Lp_chr3_0" 89081396 89081551
"8452" "Lp_chr3_0" 89149128 89149191
"8453" "Lp_chr3_0" 89190867 89190918
"8454" "Lp_chr3_0" 89230880 89230890
"8455" "Lp_chr3_0" 89230901 89230926
"8456" "Lp_chr3_0" 89235382 89238593
"8457" "Lp_chr3_0" 89345725 89345747
"8458" "Lp_chr3_0" 89345750 89345796
"8459" "Lp_chr3_0" 90095678 90095698
"8460" "Lp_chr3_0" 90203667 90203956
"8461" "Lp_chr3_0" 90209317 90209435
"8462" "Lp_chr3_0" 90258932 90259128
"8463" "Lp_chr3_0" 90336120 90336364
"8464" "Lp_chr3_0" 90345932 90345993
"8465" "Lp_chr3_0" 90350137 90350178
"8466" "Lp_chr3_0" 90377342 90377395
"8467" "Lp_chr3_0" 90452728 90452988
"8468" "Lp_chr3_0" 90563384 90563501
"8469" "Lp_chr3_0" 90596362 90596485
"8470" "Lp_chr3_0" 90651002 90651102
"8471" "Lp_chr3_0" 90781191 90781394
"8472" "Lp_chr3_0" 90799735 90799802
"8473" "Lp_chr3_0" 90814230 90814459
"8474" "Lp_chr3_0" 90814647 90814668
"8475" "Lp_chr3_0" 90884825 90885105
"8476" "Lp_chr3_0" 91311324 91311775
"8477" "Lp_chr3_0" 91491731 91491737
"8478" "Lp_chr3_0" 91498231 91498315
"8479" "Lp_chr3_0" 91498381 91498563
"8480" "Lp_chr3_0" 91519770 91521994
"8481" "Lp_chr3_0" 91657198 91657346
"8482" "Lp_chr3_0" 91688315 91688492
"8483" "Lp_chr3_0" 91804810 91805009
"8484" "Lp_chr3_0" 91846228 91846302
"8485" "Lp_chr3_0" 91965343 91965351
"8486" "Lp_chr3_0" 91965395 91965402
"8487" "Lp_chr3_0" 91965410 91967490
"8488" "Lp_chr3_0" 92179872 92180002
"8489" "Lp_chr3_0" 92181240 92181349
"8490" "Lp_chr3_0" 92198584 92198671
"8491" "Lp_chr3_0" 92198988 92198993
"8492" "Lp_chr3_0" 92408116 92408196
"8493" "Lp_chr3_0" 92494178 92494243
"8494" "Lp_chr3_0" 92669449 92669456
"8495" "Lp_chr3_0" 92671612 92671942
"8496" "Lp_chr3_0" 93225366 93225489
"8497" "Lp_chr3_0" 93242442 93242653
"8498" "Lp_chr3_0" 93270142 93271702
"8499" "Lp_chr3_0" 93273569 93273624
"8500" "Lp_chr3_0" 93273731 93273761
"8501" "Lp_chr3_0" 93277276 93277364
"8502" "Lp_chr3_0" 93288613 93288845
"8503" "Lp_chr3_0" 93336872 93336967
"8504" "Lp_chr3_0" 93409574 93409610
"8505" "Lp_chr3_0" 93562166 93562277
"8506" "Lp_chr3_0" 93562348 93562384
"8507" "Lp_chr3_0" 93624239 93624466
"8508" "Lp_chr3_0" 93633920 93635138
"8509" "Lp_chr3_0" 93701956 93702235
"8510" "Lp_chr3_0" 94250938 94251338
"8511" "Lp_chr3_0" 94292713 94292730
"8512" "Lp_chr3_0" 94362634 94362680
"8513" "Lp_chr3_0" 94362763 94363038
"8514" "Lp_chr3_0" 94365960 94365969
"8515" "Lp_chr3_0" 94371485 94371608
"8516" "Lp_chr3_0" 94372235 94372259
"8517" "Lp_chr3_0" 94372324 94372386
"8518" "Lp_chr3_0" 94372548 94372729
"8519" "Lp_chr3_0" 94418787 94418971
"8520" "Lp_chr3_0" 94627105 94627134
"8521" "Lp_chr3_0" 94765832 94765886
"8522" "Lp_chr3_0" 94765923 94766303
"8523" "Lp_chr3_0" 94789831 94790056
"8524" "Lp_chr3_0" 94884290 94884521
"8525" "Lp_chr3_0" 95016105 95016129
"8526" "Lp_chr3_0" 95053260 95053545
"8527" "Lp_chr3_0" 95056458 95056464
"8528" "Lp_chr3_0" 95071112 95071387
"8529" "Lp_chr3_0" 95922315 95922381
"8530" "Lp_chr3_0" 95973451 95973602
"8531" "Lp_chr3_0" 95978405 95978478
"8532" "Lp_chr3_0" 95983099 95983313
"8533" "Lp_chr3_0" 95983345 95983498
"8534" "Lp_chr3_0" 96019309 96019405
"8535" "Lp_chr3_0" 96019466 96019491
"8536" "Lp_chr3_0" 96247489 96247779
"8537" "Lp_chr3_0" 96414521 96414575
"8538" "Lp_chr3_0" 96414612 96414992
"8539" "Lp_chr3_0" 96430166 96430373
"8540" "Lp_chr3_0" 96458518 96458584
"8541" "Lp_chr3_0" 96610771 96610841
"8542" "Lp_chr3_0" 96697063 96697095
"8543" "Lp_chr3_0" 96788145 96791896
"8544" "Lp_chr3_0" 96806685 96806882
"8545" "Lp_chr3_0" 96873102 96873203
"8546" "Lp_chr3_0" 96938226 96938332
"8547" "Lp_chr3_0" 96990886 96991127
"8548" "Lp_chr3_0" 97057177 97057259
"8549" "Lp_chr3_0" 97162536 97162805
"8550" "Lp_chr3_0" 97170857 97171339
"8551" "Lp_chr3_0" 97178456 97178889
"8552" "Lp_chr3_0" 97442991 97443047
"8553" "Lp_chr3_0" 97446867 97447187
"8554" "Lp_chr3_0" 97568663 97568676
"8555" "Lp_chr3_0" 97859954 97859971
"8556" "Lp_chr3_0" 97859999 97860158
"8557" "Lp_chr3_0" 97963680 97963819
"8558" "Lp_chr3_0" 97963995 97964072
"8559" "Lp_chr3_0" 97964214 97964290
"8560" "Lp_chr3_0" 98301304 98301328
"8561" "Lp_chr3_0" 98362840 98362934
"8562" "Lp_chr3_0" 98366922 98366986
"8563" "Lp_chr3_0" 98495548 98495751
"8564" "Lp_chr3_0" 98709308 98710019
"8565" "Lp_chr3_0" 98990468 98990592
"8566" "Lp_chr3_0" 99137063 99137108
"8567" "Lp_chr3_0" 99142432 99142454
"8568" "Lp_chr3_0" 99247006 99250461
"8569" "Lp_chr3_0" 99256261 99256290
"8570" "Lp_chr3_0" 99262564 99262652
"8571" "Lp_chr3_0" 99273441 99273693
"8572" "Lp_chr3_0" 99317085 99317543
"8573" "Lp_chr3_0" 99385375 99385600
"8574" "Lp_chr3_0" 99494727 99494845
"8575" "Lp_chr3_0" 99650198 99653095
"8576" "Lp_chr3_0" 99692082 99692085
"8577" "Lp_chr3_0" 99705707 99705713
"8578" "Lp_chr3_0" 99723000 99723097
"8579" "Lp_chr3_0" 99882101 99882129
"8580" "Lp_chr3_0" 99890670 99890795
"8581" "Lp_chr3_0" 99981365 99981385
"8582" "Lp_chr3_0" 99981447 99981464
"8583" "Lp_chr3_0" 100095250 100095374
"8584" "Lp_chr3_0" 100217594 100217600
"8585" "Lp_chr3_0" 100334260 100334386
"8586" "Lp_chr3_0" 100420920 100420994
"8587" "Lp_chr3_0" 100439519 100439670
"8588" "Lp_chr3_0" 100606145 100606332
"8589" "Lp_chr3_0" 100844321 100844519
"8590" "Lp_chr3_0" 100958871 100958880
"8591" "Lp_chr3_0" 101062689 101062811
"8592" "Lp_chr3_0" 101076797 101076873
"8593" "Lp_chr3_0" 101076876 101076895
"8594" "Lp_chr3_0" 101086120 101086171
"8595" "Lp_chr3_0" 101086220 101086541
"8596" "Lp_chr3_0" 101110407 101110614
"8597" "Lp_chr3_0" 101132221 101132246
"8598" "Lp_chr3_0" 101234993 101235058
"8599" "Lp_chr3_0" 101358863 101358868
"8600" "Lp_chr3_0" 101574590 101574724
"8601" "Lp_chr3_0" 101643885 101643892
"8602" "Lp_chr3_0" 101687596 101688645
"8603" "Lp_chr3_0" 101694736 101694848
"8604" "Lp_chr3_0" 101695444 101695586
"8605" "Lp_chr3_0" 101715808 101715858
"8606" "Lp_chr3_0" 101979628 101979745
"8607" "Lp_chr3_0" 102005477 102005556
"8608" "Lp_chr3_0" 102029024 102029325
"8609" "Lp_chr3_0" 102105212 102105327
"8610" "Lp_chr3_0" 102402687 102402890
"8611" "Lp_chr3_0" 102613727 102614470
"8612" "Lp_chr3_0" 102717659 102717833
"8613" "Lp_chr3_0" 102727582 102727690
"8614" "Lp_chr3_0" 102928132 102928140
"8615" "Lp_chr3_0" 103055236 103055532
"8616" "Lp_chr3_0" 103109768 103110114
"8617" "Lp_chr3_0" 103434193 103434334
"8618" "Lp_chr3_0" 103463576 103463817
"8619" "Lp_chr3_0" 103676503 103676509
"8620" "Lp_chr3_0" 103676571 103676583
"8621" "Lp_chr3_0" 103727958 103727973
"8622" "Lp_chr3_0" 103827522 103827707
"8623" "Lp_chr3_0" 103903119 103903131
"8624" "Lp_chr3_0" 103920928 103921009
"8625" "Lp_chr3_0" 103991631 103991950
"8626" "Lp_chr3_0" 104074434 104074474
"8627" "Lp_chr3_0" 104250062 104250156
"8628" "Lp_chr3_0" 104324627 104324665
"8629" "Lp_chr3_0" 104324693 104324699
"8630" "Lp_chr3_0" 104370077 104370205
"8631" "Lp_chr3_0" 104888921 104889120
"8632" "Lp_chr3_0" 104938840 104939136
"8633" "Lp_chr3_0" 104986777 104986934
"8634" "Lp_chr3_0" 105036434 105036441
"8635" "Lp_chr3_0" 105052827 105053148
"8636" "Lp_chr3_0" 105053891 105053985
"8637" "Lp_chr3_0" 105054264 105054347
"8638" "Lp_chr3_0" 105168456 105169343
"8639" "Lp_chr3_0" 105226427 105226554
"8640" "Lp_chr3_0" 105262280 105262334
"8641" "Lp_chr3_0" 105375345 105375371
"8642" "Lp_chr3_0" 105548765 105549021
"8643" "Lp_chr3_0" 105554056 105554189
"8644" "Lp_chr3_0" 105557199 105557257
"8645" "Lp_chr3_0" 105585527 105585761
"8646" "Lp_chr3_0" 105604450 105604800
"8647" "Lp_chr3_0" 106070187 106070197
"8648" "Lp_chr3_0" 106115468 106115540
"8649" "Lp_chr3_0" 106115583 106115612
"8650" "Lp_chr3_0" 106149909 106149982
"8651" "Lp_chr3_0" 106156625 106156779
"8652" "Lp_chr3_0" 106205769 106205925
"8653" "Lp_chr3_0" 106300086 106300152
"8654" "Lp_chr3_0" 106300542 106300769
"8655" "Lp_chr3_0" 106300820 106300829
"8656" "Lp_chr3_0" 106329045 106329621
"8657" "Lp_chr3_0" 106387498 106390289
"8658" "Lp_chr3_0" 106686953 106687251
"8659" "Lp_chr3_0" 106712408 106712703
"8660" "Lp_chr3_0" 107138217 107138226
"8661" "Lp_chr3_0" 107187109 107187447
"8662" "Lp_chr3_0" 107306276 107306365
"8663" "Lp_chr3_0" 107360502 107360599
"8664" "Lp_chr3_0" 107383331 107383649
"8665" "Lp_chr3_0" 107383710 107383998
"8666" "Lp_chr3_0" 107408496 107408763
"8667" "Lp_chr3_0" 107424128 107424135
"8668" "Lp_chr3_0" 107429395 107429921
"8669" "Lp_chr3_0" 107493739 107493895
"8670" "Lp_chr3_0" 107519620 107519684
"8671" "Lp_chr3_0" 107592667 107592679
"8672" "Lp_chr3_0" 107768658 107768733
"8673" "Lp_chr3_0" 107819311 107819324
"8674" "Lp_chr3_0" 107819347 107819636
"8675" "Lp_chr3_0" 107825045 107825136
"8676" "Lp_chr3_0" 107840076 107845205
"8677" "Lp_chr3_0" 107860047 107860202
"8678" "Lp_chr3_0" 108144546 108144851
"8679" "Lp_chr3_0" 108152118 108152255
"8680" "Lp_chr3_0" 108210844 108210852
"8681" "Lp_chr3_0" 108210880 108210978
"8682" "Lp_chr3_0" 108264119 108264142
"8683" "Lp_chr3_0" 108460112 108460425
"8684" "Lp_chr3_0" 108512145 108515963
"8685" "Lp_chr3_0" 108524273 108524436
"8686" "Lp_chr3_0" 109583856 109584044
"8687" "Lp_chr3_0" 109605053 109605058
"8688" "Lp_chr3_0" 109605082 109605090
"8689" "Lp_chr3_0" 109704792 109704868
"8690" "Lp_chr3_0" 109704925 109705009
"8691" "Lp_chr3_0" 109766854 109766873
"8692" "Lp_chr3_0" 109766879 109766887
"8693" "Lp_chr3_0" 109802443 109802610
"8694" "Lp_chr3_0" 109816928 109818559
"8695" "Lp_chr3_0" 109903385 109903402
"8696" "Lp_chr3_0" 110323970 110327209
"8697" "Lp_chr3_0" 110333457 110333486
"8698" "Lp_chr3_0" 110333598 110333615
"8699" "Lp_chr3_0" 110365417 110365683
"8700" "Lp_chr3_0" 110380914 110381006
"8701" "Lp_chr3_0" 110466714 110466805
"8702" "Lp_chr3_0" 110467018 110467086
"8703" "Lp_chr3_0" 110826757 110826765
"8704" "Lp_chr3_0" 110829756 110829861
"8705" "Lp_chr3_0" 111011366 111011654
"8706" "Lp_chr3_0" 111028398 111028541
"8707" "Lp_chr3_0" 111354195 111355742
"8708" "Lp_chr3_0" 111650028 111650042
"8709" "Lp_chr3_0" 111650070 111650148
"8710" "Lp_chr3_0" 111715814 111715992
"8711" "Lp_chr3_0" 111907086 111907143
"8712" "Lp_chr3_0" 111928557 111928695
"8713" "Lp_chr3_0" 112287460 112287466
"8714" "Lp_chr3_0" 112875825 112875894
"8715" "Lp_chr3_0" 113299100 113299276
"8716" "Lp_chr3_0" 113306917 113306988
"8717" "Lp_chr3_0" 113325601 113325645
"8718" "Lp_chr3_0" 113336024 113336422
"8719" "Lp_chr3_0" 113336441 113336558
"8720" "Lp_chr3_0" 113481458 113481676
"8721" "Lp_chr3_0" 113481734 113481742
"8722" "Lp_chr3_0" 113542953 113542967
"8723" "Lp_chr3_0" 114306601 114306608
"8724" "Lp_chr3_0" 114509743 114509783
"8725" "Lp_chr3_0" 114627527 114627840
"8726" "Lp_chr3_0" 116006828 116011528
"8727" "Lp_chr3_0" 116134346 116134550
"8728" "Lp_chr3_0" 116245084 116245188
"8729" "Lp_chr3_0" 116270163 116270184
"8730" "Lp_chr3_0" 116270235 116270306
"8731" "Lp_chr3_0" 116305701 116307212
"8732" "Lp_chr3_0" 116320012 116320394
"8733" "Lp_chr3_0" 116409854 116410147
"8734" "Lp_chr3_0" 116487339 116487405
"8735" "Lp_chr3_0" 116487885 116487974
"8736" "Lp_chr3_0" 116489259 116489286
"8737" "Lp_chr3_0" 116518525 116518997
"8738" "Lp_chr3_0" 116594469 116594672
"8739" "Lp_chr3_0" 116635359 116635789
"8740" "Lp_chr3_0" 116651074 116651157
"8741" "Lp_chr3_0" 116673289 116673403
"8742" "Lp_chr3_0" 116739015 116739037
"8743" "Lp_chr3_0" 116830129 116830228
"8744" "Lp_chr3_0" 116980177 116980297
"8745" "Lp_chr3_0" 117014462 117014513
"8746" "Lp_chr3_0" 117014746 117016185
"8747" "Lp_chr3_0" 117024248 117024907
"8748" "Lp_chr3_0" 117025049 117025503
"8749" "Lp_chr3_0" 117383014 117383133
"8750" "Lp_chr3_0" 117452909 117453238
"8751" "Lp_chr3_0" 117737703 117737857
"8752" "Lp_chr3_0" 117943913 117944336
"8753" "Lp_chr3_0" 117957734 117957877
"8754" "Lp_chr3_0" 118203608 118203614
"8755" "Lp_chr3_0" 118716294 118716701
"8756" "Lp_chr3_0" 118964398 118964826
"8757" "Lp_chr3_0" 119044667 119044736
"8758" "Lp_chr3_0" 119101951 119102042
"8759" "Lp_chr3_0" 119110875 119111042
"8760" "Lp_chr3_0" 119268629 119268663
"8761" "Lp_chr3_0" 119595835 119596020
"8762" "Lp_chr3_0" 119661187 119661197
"8763" "Lp_chr3_0" 119702584 119702758
"8764" "Lp_chr3_0" 119709583 119709707
"8765" "Lp_chr3_0" 119747162 119747228
"8766" "Lp_chr3_0" 119747246 119747316
"8767" "Lp_chr3_0" 119827835 119827970
"8768" "Lp_chr3_0" 119827974 119827998
"8769" "Lp_chr3_0" 119923771 119923832
"8770" "Lp_chr3_0" 119932178 119932234
"8771" "Lp_chr3_0" 120029853 120029974
"8772" "Lp_chr3_0" 120142556 120142596
"8773" "Lp_chr3_0" 120142662 120142736
"8774" "Lp_chr3_0" 120227207 120227366
"8775" "Lp_chr3_0" 120240944 120241167
"8776" "Lp_chr3_0" 120260734 120260744
"8777" "Lp_chr3_0" 120504297 120504514
"8778" "Lp_chr3_0" 120538368 120538690
"8779" "Lp_chr3_0" 120616605 120616884
"8780" "Lp_chr3_0" 120639538 120639879
"8781" "Lp_chr3_0" 120639928 120639976
"8782" "Lp_chr3_0" 120814412 120814641
"8783" "Lp_chr3_0" 120821388 120821431
"8784" "Lp_chr3_0" 120827839 120828259
"8785" "Lp_chr3_0" 120887531 120887700
"8786" "Lp_chr3_0" 120950050 120950069
"8787" "Lp_chr3_0" 121029748 121029908
"8788" "Lp_chr3_0" 121109413 121109704
"8789" "Lp_chr3_0" 121154926 121155042
"8790" "Lp_chr3_0" 121331757 121331962
"8791" "Lp_chr3_0" 121446188 121446545
"8792" "Lp_chr3_0" 121495475 121495621
"8793" "Lp_chr3_0" 121592019 121592189
"8794" "Lp_chr3_0" 121634501 121634543
"8795" "Lp_chr3_0" 121726769 121729373
"8796" "Lp_chr3_0" 121739032 121739717
"8797" "Lp_chr3_0" 121749930 121749985
"8798" "Lp_chr3_0" 121750066 121750090
"8799" "Lp_chr3_0" 121775542 121775643
"8800" "Lp_chr3_0" 121776021 121776084
"8801" "Lp_chr3_0" 121857045 121858991
"8802" "Lp_chr3_0" 121865981 121865998
"8803" "Lp_chr3_0" 121912018 121912252
"8804" "Lp_chr3_0" 121918322 121918326
"8805" "Lp_chr3_0" 122083288 122083575
"8806" "Lp_chr3_0" 122154789 122154821
"8807" "Lp_chr3_0" 122156490 122156504
"8808" "Lp_chr3_0" 122219608 122219612
"8809" "Lp_chr3_0" 122231911 122232130
"8810" "Lp_chr3_0" 122271594 122271683
"8811" "Lp_chr3_0" 122367467 122367618
"8812" "Lp_chr3_0" 122391940 122391944
"8813" "Lp_chr3_0" 122566506 122566721
"8814" "Lp_chr3_0" 122595526 122595741
"8815" "Lp_chr3_0" 122691384 122691453
"8816" "Lp_chr3_0" 122711749 122711970
"8817" "Lp_chr3_0" 122853350 122853424
"8818" "Lp_chr3_0" 122868772 122868795
"8819" "Lp_chr3_0" 122877736 122877860
"8820" "Lp_chr3_0" 122909103 122909122
"8821" "Lp_chr3_0" 123021283 123021531
"8822" "Lp_chr3_0" 123021597 123021804
"8823" "Lp_chr3_0" 123076766 123076830
"8824" "Lp_chr3_0" 123099503 123099862
"8825" "Lp_chr3_0" 123140370 123140892
"8826" "Lp_chr3_0" 123219328 123219458
"8827" "Lp_chr3_0" 123231151 123231207
"8828" "Lp_chr3_0" 123494730 123499014
"8829" "Lp_chr3_0" 123510101 123510207
"8830" "Lp_chr3_0" 123700288 123700893
"8831" "Lp_chr3_0" 123738846 123743461
"8832" "Lp_chr3_0" 123795212 123795660
"8833" "Lp_chr3_0" 123830357 123830480
"8834" "Lp_chr3_0" 123889689 123889822
"8835" "Lp_chr3_0" 123936968 123937099
"8836" "Lp_chr3_0" 124027784 124027824
"8837" "Lp_chr3_0" 124098367 124098394
"8838" "Lp_chr3_0" 124195093 124195126
"8839" "Lp_chr3_0" 124208621 124208760
"8840" "Lp_chr3_0" 124420860 124420913
"8841" "Lp_chr3_0" 124561467 124561479
"8842" "Lp_chr3_0" 124577488 124577578
"8843" "Lp_chr3_0" 124603438 124607500
"8844" "Lp_chr3_0" 124669391 124673486
"8845" "Lp_chr3_0" 125163048 125163296
"8846" "Lp_chr3_0" 125197706 125197889
"8847" "Lp_chr3_0" 125259013 125259065
"8848" "Lp_chr3_0" 125354373 125354406
"8849" "Lp_chr3_0" 126251488 126251492
"8850" "Lp_chr3_0" 126292107 126292404
"8851" "Lp_chr3_0" 126529421 126529503
"8852" "Lp_chr3_0" 126545352 126545619
"8853" "Lp_chr3_0" 126640035 126640117
"8854" "Lp_chr3_0" 126664676 126664830
"8855" "Lp_chr3_0" 126665007 126665019
"8856" "Lp_chr3_0" 126683325 126683553
"8857" "Lp_chr3_0" 126799405 126801816
"8858" "Lp_chr3_0" 126805298 126805566
"8859" "Lp_chr3_0" 126989261 126989549
"8860" "Lp_chr3_0" 127147872 127148222
"8861" "Lp_chr3_0" 127163916 127163964
"8862" "Lp_chr3_0" 127517891 127517902
"8863" "Lp_chr3_0" 127525366 127525370
"8864" "Lp_chr3_0" 127525506 127525510
"8865" "Lp_chr3_0" 127623621 127623624
"8866" "Lp_chr3_0" 127627433 127627661
"8867" "Lp_chr3_0" 127698730 127698876
"8868" "Lp_chr3_0" 127699241 127699368
"8869" "Lp_chr3_0" 127720893 127720926
"8870" "Lp_chr3_0" 127775094 127775193
"8871" "Lp_chr3_0" 127812578 127812998
"8872" "Lp_chr3_0" 127901871 127901983
"8873" "Lp_chr3_0" 128012563 128012820
"8874" "Lp_chr3_0" 128044014 128044251
"8875" "Lp_chr3_0" 128071149 128071443
"8876" "Lp_chr3_0" 128077930 128077972
"8877" "Lp_chr3_0" 128153597 128153710
"8878" "Lp_chr3_0" 128162075 128162111
"8879" "Lp_chr3_0" 128889648 128889945
"8880" "Lp_chr3_0" 128897895 128898312
"8881" "Lp_chr3_0" 128983261 128983348
"8882" "Lp_chr3_0" 128984902 128984909
"8883" "Lp_chr3_0" 129321553 129321556
"8884" "Lp_chr3_0" 129321604 129321719
"8885" "Lp_chr3_0" 129358894 129358899
"8886" "Lp_chr3_0" 129460181 129460262
"8887" "Lp_chr3_0" 129607612 129607730
"8888" "Lp_chr3_0" 129629987 129630130
"8889" "Lp_chr3_0" 129639894 129640038
"8890" "Lp_chr3_0" 129766092 129766312
"8891" "Lp_chr3_0" 130024776 130024924
"8892" "Lp_chr3_0" 130037836 130037918
"8893" "Lp_chr3_0" 130057752 130057758
"8894" "Lp_chr3_0" 130057810 130057848
"8895" "Lp_chr3_0" 130070049 130070069
"8896" "Lp_chr3_0" 130383184 130383474
"8897" "Lp_chr3_0" 130396178 130396265
"8898" "Lp_chr3_0" 130535549 130538448
"8899" "Lp_chr3_0" 130554172 130554263
"8900" "Lp_chr3_0" 130583277 130583503
"8901" "Lp_chr3_0" 130642075 130642120
"8902" "Lp_chr3_0" 130813539 130813753
"8903" "Lp_chr3_0" 130827832 130828156
"8904" "Lp_chr3_0" 130866262 130866281
"8905" "Lp_chr3_0" 130915672 130915874
"8906" "Lp_chr3_0" 130995539 130996854
"8907" "Lp_chr3_0" 131004213 131004286
"8908" "Lp_chr3_0" 131205350 131205381
"8909" "Lp_chr3_0" 131205446 131205476
"8910" "Lp_chr3_0" 131455989 131459576
"8911" "Lp_chr3_0" 131464828 131464836
"8912" "Lp_chr3_0" 131888645 131888804
"8913" "Lp_chr3_0" 131974211 131974936
"8914" "Lp_chr3_0" 132061351 132061479
"8915" "Lp_chr3_0" 132078810 132078820
"8916" "Lp_chr3_0" 132126861 132126896
"8917" "Lp_chr3_0" 132134137 132134582
"8918" "Lp_chr3_0" 132231155 132231749
"8919" "Lp_chr3_0" 132255347 132255508
"8920" "Lp_chr3_0" 132311169 132311239
"8921" "Lp_chr3_0" 132349028 132351951
"8922" "Lp_chr3_0" 132459730 132459810
"8923" "Lp_chr3_0" 132590824 132591049
"8924" "Lp_chr3_0" 132614620 132614739
"8925" "Lp_chr3_0" 132662408 132662548
"8926" "Lp_chr3_0" 132822772 132823079
"8927" "Lp_chr3_0" 132883497 132886595
"8928" "Lp_chr3_0" 132952371 132952667
"8929" "Lp_chr3_0" 133085400 133085648
"8930" "Lp_chr3_0" 133095942 133096238
"8931" "Lp_chr3_0" 133117331 133117334
"8932" "Lp_chr3_0" 133117382 133117385
"8933" "Lp_chr3_0" 133124296 133124349
"8934" "Lp_chr3_0" 133166020 133166192
"8935" "Lp_chr3_0" 133209383 133209441
"8936" "Lp_chr3_0" 133218021 133218057
"8937" "Lp_chr3_0" 133236077 133236164
"8938" "Lp_chr3_0" 133236174 133236184
"8939" "Lp_chr3_0" 133284635 133284731
"8940" "Lp_chr3_0" 133364812 133364947
"8941" "Lp_chr3_0" 133365542 133365629
"8942" "Lp_chr3_0" 133396229 133396291
"8943" "Lp_chr3_0" 133496399 133496436
"8944" "Lp_chr3_0" 133570019 133570355
"8945" "Lp_chr3_0" 133581914 133582700
"8946" "Lp_chr3_0" 133631693 133633591
"8947" "Lp_chr3_0" 133777426 133777429
"8948" "Lp_chr3_0" 133777434 133777437
"8949" "Lp_chr3_0" 133777455 133777579
"8950" "Lp_chr3_0" 133947118 133947135
"8951" "Lp_chr3_0" 133954787 133954803
"8952" "Lp_chr3_0" 133954869 133955230
"8953" "Lp_chr3_0" 133998099 133998270
"8954" "Lp_chr3_0" 134037702 134042339
"8955" "Lp_chr3_0" 134113096 134113192
"8956" "Lp_chr3_0" 134210454 134210862
"8957" "Lp_chr3_0" 134379495 134379554
"8958" "Lp_chr3_0" 134424601 134424634
"8959" "Lp_chr3_0" 134425084 134425167
"8960" "Lp_chr3_0" 134440843 134440905
"8961" "Lp_chr3_0" 134483548 134483585
"8962" "Lp_chr3_0" 134516325 134516447
"8963" "Lp_chr3_0" 134516480 134516483
"8964" "Lp_chr3_0" 134633504 134633584
"8965" "Lp_chr3_0" 134859783 134859805
"8966" "Lp_chr3_0" 134932578 134932622
"8967" "Lp_chr3_0" 135052755 135052859
"8968" "Lp_chr3_0" 135054630 135054658
"8969" "Lp_chr3_0" 135222631 135222795
"8970" "Lp_chr3_0" 135225561 135225637
"8971" "Lp_chr3_0" 135229970 135229987
"8972" "Lp_chr3_0" 135304867 135305114
"8973" "Lp_chr3_0" 135366300 135366322
"8974" "Lp_chr3_0" 135386885 135386950
"8975" "Lp_chr3_0" 135404392 135404441
"8976" "Lp_chr3_0" 135425653 135425761
"8977" "Lp_chr3_0" 135425766 135425841
"8978" "Lp_chr3_0" 135488069 135488309
"8979" "Lp_chr3_0" 135522058 135522225
"8980" "Lp_chr3_0" 135526493 135526696
"8981" "Lp_chr3_0" 135640156 135640206
"8982" "Lp_chr3_0" 135780839 135780934
"8983" "Lp_chr3_0" 135959601 135959621
"8984" "Lp_chr3_0" 135960624 135960828
"8985" "Lp_chr3_0" 135960850 135960863
"8986" "Lp_chr3_0" 136427530 136427650
"8987" "Lp_chr3_0" 136480616 136480696
"8988" "Lp_chr3_0" 136486178 136486216
"8989" "Lp_chr3_0" 136556276 136556300
"8990" "Lp_chr3_0" 136586747 136586802
"8991" "Lp_chr3_0" 136742294 136742436
"8992" "Lp_chr3_0" 136797288 136797735
"8993" "Lp_chr3_0" 136806071 136806088
"8994" "Lp_chr3_0" 136810199 136810462
"8995" "Lp_chr3_0" 136876735 136877036
"8996" "Lp_chr3_0" 136883904 136884618
"8997" "Lp_chr3_0" 137026495 137026916
"8998" "Lp_chr3_0" 137099108 137099219
"8999" "Lp_chr3_0" 137137593 137137916
"9000" "Lp_chr3_0" 137201718 137201806
"9001" "Lp_chr3_0" 137313392 137313399
"9002" "Lp_chr3_0" 137468731 137469062
"9003" "Lp_chr3_0" 137637025 137637160
"9004" "Lp_chr3_0" 137660546 137660620
"9005" "Lp_chr3_0" 137701158 137701356
"9006" "Lp_chr3_0" 137708360 137708429
"9007" "Lp_chr3_0" 137732445 137732449
"9008" "Lp_chr3_0" 137835091 137835192
"9009" "Lp_chr3_0" 137900590 137900978
"9010" "Lp_chr3_0" 137928498 137928709
"9011" "Lp_chr3_0" 137951283 137951491
"9012" "Lp_chr3_0" 137963813 137963890
"9013" "Lp_chr3_0" 137978801 137979087
"9014" "Lp_chr3_0" 138179851 138179971
"9015" "Lp_chr3_0" 138238320 138238428
"9016" "Lp_chr3_0" 138356589 138356791
"9017" "Lp_chr3_0" 138403690 138403998
"9018" "Lp_chr3_0" 138432722 138432726
"9019" "Lp_chr3_0" 138602638 138605991
"9020" "Lp_chr3_0" 138652680 138653029
"9021" "Lp_chr3_0" 138655374 138655424
"9022" "Lp_chr3_0" 138661845 138661891
"9023" "Lp_chr3_0" 138669540 138669627
"9024" "Lp_chr3_0" 138687446 138687545
"9025" "Lp_chr3_0" 138711416 138711532
"9026" "Lp_chr3_0" 138779266 138779429
"9027" "Lp_chr3_0" 138907940 138907943
"9028" "Lp_chr3_0" 139100707 139106136
"9029" "Lp_chr3_0" 139115443 139115662
"9030" "Lp_chr3_0" 139250357 139250387
"9031" "Lp_chr3_0" 139250417 139250421
"9032" "Lp_chr3_0" 139250514 139250551
"9033" "Lp_chr3_0" 139620630 139621025
"9034" "Lp_chr3_0" 139635670 139635724
"9035" "Lp_chr3_0" 139636143 139636344
"9036" "Lp_chr3_0" 139676549 139676763
"9037" "Lp_chr3_0" 139732715 139732823
"9038" "Lp_chr3_0" 139739026 139739187
"9039" "Lp_chr3_0" 139739191 139739206
"9040" "Lp_chr3_0" 139864705 139864823
"9041" "Lp_chr3_0" 139984639 139984680
"9042" "Lp_chr3_0" 139997255 139997316
"9043" "Lp_chr3_0" 139997332 139997428
"9044" "Lp_chr3_0" 140026837 140027117
"9045" "Lp_chr3_0" 140311179 140311196
"9046" "Lp_chr3_0" 140356977 140356983
"9047" "Lp_chr3_0" 140357043 140357109
"9048" "Lp_chr3_0" 140687330 140687385
"9049" "Lp_chr3_0" 140876782 140876868
"9050" "Lp_chr3_0" 140904949 140905050
"9051" "Lp_chr3_0" 140905452 140905929
"9052" "Lp_chr3_0" 140914446 140914485
"9053" "Lp_chr3_0" 140949144 140949182
"9054" "Lp_chr3_0" 141021367 141022401
"9055" "Lp_chr3_0" 141102529 141102533
"9056" "Lp_chr3_0" 141524195 141525541
"9057" "Lp_chr3_0" 141525614 141525637
"9058" "Lp_chr3_0" 141663092 141663101
"9059" "Lp_chr3_0" 141663122 141663185
"9060" "Lp_chr3_0" 141663242 141663738
"9061" "Lp_chr3_0" 141706441 141706456
"9062" "Lp_chr3_0" 141756668 141756704
"9063" "Lp_chr3_0" 141756756 141757102
"9064" "Lp_chr3_0" 141792979 141793205
"9065" "Lp_chr3_0" 141892578 141892582
"9066" "Lp_chr3_0" 142120226 142120314
"9067" "Lp_chr3_0" 142174468 142174624
"9068" "Lp_chr3_0" 142182559 142182850
"9069" "Lp_chr3_0" 142218962 142218973
"9070" "Lp_chr3_0" 142224434 142224820
"9071" "Lp_chr3_0" 142282578 142282691
"9072" "Lp_chr3_0" 142282892 142283010
"9073" "Lp_chr3_0" 142327108 142327493
"9074" "Lp_chr3_0" 142373594 142373610
"9075" "Lp_chr3_0" 142373707 142374343
"9076" "Lp_chr3_0" 142527807 142527890
"9077" "Lp_chr3_0" 142534999 142535341
"9078" "Lp_chr3_0" 142734872 142734925
"9079" "Lp_chr3_0" 142804129 142804225
"9080" "Lp_chr3_0" 142842389 142842404
"9081" "Lp_chr3_0" 142862057 142862072
"9082" "Lp_chr3_0" 142934810 142935049
"9083" "Lp_chr3_0" 143023108 143027669
"9084" "Lp_chr3_0" 143027690 143027720
"9085" "Lp_chr3_0" 143077685 143077918
"9086" "Lp_chr3_0" 143354103 143354136
"9087" "Lp_chr3_0" 143357457 143357473
"9088" "Lp_chr3_0" 143357482 143357610
"9089" "Lp_chr3_0" 144549564 144549768
"9090" "Lp_chr3_0" 144618088 144618185
"9091" "Lp_chr3_0" 144626370 144626415
"9092" "Lp_chr3_0" 144626502 144626569
"9093" "Lp_chr3_0" 144628157 144628213
"9094" "Lp_chr3_0" 144714940 144715367
"9095" "Lp_chr3_0" 144720585 144720727
"9096" "Lp_chr3_0" 144863248 144863251
"9097" "Lp_chr3_0" 144865945 144866006
"9098" "Lp_chr3_0" 144866048 144871554
"9099" "Lp_chr3_0" 144902980 144902997
"9100" "Lp_chr3_0" 144986876 144988438
"9101" "Lp_chr3_0" 145015723 145015803
"9102" "Lp_chr3_0" 145041969 145042005
"9103" "Lp_chr3_0" 145184115 145184216
"9104" "Lp_chr3_0" 145418037 145418086
"9105" "Lp_chr3_0" 145418138 145418322
"9106" "Lp_chr3_0" 145641676 145641968
"9107" "Lp_chr3_0" 145864456 145864559
"9108" "Lp_chr3_0" 145916159 145916165
"9109" "Lp_chr3_0" 146069133 146069633
"9110" "Lp_chr3_0" 146117190 146117197
"9111" "Lp_chr3_0" 146271805 146271847
"9112" "Lp_chr3_0" 146294327 146294393
"9113" "Lp_chr3_0" 146633689 146633965
"9114" "Lp_chr3_0" 146652229 146652374
"9115" "Lp_chr3_0" 146817365 146817660
"9116" "Lp_chr3_0" 147020134 147020231
"9117" "Lp_chr3_0" 147020239 147020252
"9118" "Lp_chr3_0" 147118348 147118588
"9119" "Lp_chr3_0" 147161893 147162013
"9120" "Lp_chr3_0" 147223998 147224256
"9121" "Lp_chr3_0" 147224261 147224298
"9122" "Lp_chr3_0" 147287880 147288025
"9123" "Lp_chr3_0" 147326653 147326670
"9124" "Lp_chr3_0" 147377622 147377825
"9125" "Lp_chr3_0" 147472873 147473351
"9126" "Lp_chr3_0" 147527040 147527088
"9127" "Lp_chr3_0" 147564868 147564883
"9128" "Lp_chr3_0" 147575923 147576042
"9129" "Lp_chr3_0" 147674512 147674554
"9130" "Lp_chr3_0" 147755243 147755531
"9131" "Lp_chr3_0" 147841208 147841229
"9132" "Lp_chr3_0" 147841232 147841321
"9133" "Lp_chr3_0" 147849464 147849745
"9134" "Lp_chr3_0" 147961050 147961105
"9135" "Lp_chr3_0" 148078557 148078845
"9136" "Lp_chr3_0" 148088454 148088704
"9137" "Lp_chr3_0" 148088724 148088732
"9138" "Lp_chr3_0" 148119591 148119810
"9139" "Lp_chr3_0" 148217127 148217477
"9140" "Lp_chr3_0" 148276056 148276096
"9141" "Lp_chr3_0" 148346879 148348796
"9142" "Lp_chr3_0" 148365835 148366038
"9143" "Lp_chr3_0" 148405086 148405432
"9144" "Lp_chr3_0" 148417966 148418132
"9145" "Lp_chr3_0" 148537062 148537153
"9146" "Lp_chr3_0" 148606522 148606651
"9147" "Lp_chr3_0" 148723869 148724180
"9148" "Lp_chr3_0" 148724268 148724276
"9149" "Lp_chr3_0" 148776550 148776757
"9150" "Lp_chr3_0" 149212246 149212449
"9151" "Lp_chr3_0" 149258146 149258289
"9152" "Lp_chr3_0" 149446202 149446219
"9153" "Lp_chr3_0" 149527687 149531975
"9154" "Lp_chr3_0" 149590677 149590794
"9155" "Lp_chr3_0" 149590852 149590857
"9156" "Lp_chr3_0" 149686879 149686896
"9157" "Lp_chr3_0" 149766283 149772716
"9158" "Lp_chr3_0" 149783686 149783815
"9159" "Lp_chr3_0" 149842574 149842591
"9160" "Lp_chr3_0" 149918001 149918154
"9161" "Lp_chr3_0" 149935252 149935455
"9162" "Lp_chr3_0" 149993411 149993703
"9163" "Lp_chr3_0" 150027129 150027286
"9164" "Lp_chr3_0" 150060141 150060476
"9165" "Lp_chr3_0" 150119124 150119194
"9166" "Lp_chr3_0" 150161526 150162765
"9167" "Lp_chr3_0" 150196846 150196858
"9168" "Lp_chr3_0" 150241387 150241445
"9169" "Lp_chr3_0" 150522660 150522689
"9170" "Lp_chr3_0" 150586586 150586659
"9171" "Lp_chr3_0" 150616913 150616924
"9172" "Lp_chr3_0" 150818093 150818142
"9173" "Lp_chr3_0" 150966290 150966397
"9174" "Lp_chr3_0" 150998273 150998364
"9175" "Lp_chr3_0" 151015826 151015998
"9176" "Lp_chr3_0" 151031197 151031236
"9177" "Lp_chr3_0" 151075374 151075551
"9178" "Lp_chr3_0" 151102720 151102923
"9179" "Lp_chr3_0" 151206798 151206817
"9180" "Lp_chr3_0" 151206891 151207001
"9181" "Lp_chr3_0" 151247628 151247816
"9182" "Lp_chr3_0" 151289249 151289433
"9183" "Lp_chr3_0" 151390676 151390833
"9184" "Lp_chr3_0" 151409632 151409760
"9185" "Lp_chr3_0" 151409766 151409785
"9186" "Lp_chr3_0" 151489648 151489798
"9187" "Lp_chr3_0" 151534994 151535048
"9188" "Lp_chr3_0" 151665547 151665881
"9189" "Lp_chr3_0" 151798496 151798660
"9190" "Lp_chr3_0" 151805797 151805924
"9191" "Lp_chr3_0" 152286753 152286896
"9192" "Lp_chr3_0" 152369361 152369366
"9193" "Lp_chr3_0" 152527492 152527515
"9194" "Lp_chr3_0" 152533250 152533403
"9195" "Lp_chr3_0" 152596381 152596522
"9196" "Lp_chr3_0" 152596547 152596621
"9197" "Lp_chr3_0" 152602455 152602556
"9198" "Lp_chr3_0" 152612613 152612714
"9199" "Lp_chr3_0" 152701704 152706376
"9200" "Lp_chr3_0" 152706394 152706489
"9201" "Lp_chr3_0" 152758512 152761397
"9202" "Lp_chr3_0" 152798460 152798804
"9203" "Lp_chr3_0" 152846959 152847120
"9204" "Lp_chr3_0" 152965086 152965304
"9205" "Lp_chr3_0" 152965411 152965428
"9206" "Lp_chr3_0" 152975921 152975938
"9207" "Lp_chr3_0" 153440343 153440557
"9208" "Lp_chr3_0" 153634531 153636255
"9209" "Lp_chr3_0" 153662012 153662166
"9210" "Lp_chr3_0" 153666446 153666674
"9211" "Lp_chr3_0" 153691086 153691162
"9212" "Lp_chr3_0" 153691186 153691191
"9213" "Lp_chr3_0" 153691222 153693151
"9214" "Lp_chr3_0" 153865000 153865153
"9215" "Lp_chr3_0" 153943790 153943928
"9216" "Lp_chr3_0" 153969762 153971102
"9217" "Lp_chr3_0" 153977378 153977418
"9218" "Lp_chr3_0" 153987811 153987938
"9219" "Lp_chr3_0" 154132474 154132492
"9220" "Lp_chr3_0" 154140352 154140557
"9221" "Lp_chr3_0" 154163899 154164594
"9222" "Lp_chr3_0" 154239914 154240169
"9223" "Lp_chr3_0" 154349908 154349911
"9224" "Lp_chr3_0" 154420792 154421214
"9225" "Lp_chr3_0" 154453104 154453243
"9226" "Lp_chr3_0" 154453302 154453315
"9227" "Lp_chr3_0" 154560601 154561187
"9228" "Lp_chr3_0" 154618641 154618768
"9229" "Lp_chr3_0" 154728898 154728956
"9230" "Lp_chr3_0" 154730131 154730136
"9231" "Lp_chr3_0" 154790491 154794854
"9232" "Lp_chr3_0" 154809524 154809734
"9233" "Lp_chr3_0" 154956086 154956119
"9234" "Lp_chr3_0" 154956164 154956603
"9235" "Lp_chr3_0" 154991293 154991615
"9236" "Lp_chr3_0" 155053608 155053681
"9237" "Lp_chr3_0" 155064579 155064891
"9238" "Lp_chr3_0" 155152720 155152908
"9239" "Lp_chr3_0" 155159160 155159171
"9240" "Lp_chr3_0" 155159194 155159502
"9241" "Lp_chr3_0" 155171907 155172035
"9242" "Lp_chr3_0" 155197165 155197455
"9243" "Lp_chr3_0" 155216722 155216820
"9244" "Lp_chr3_0" 155216824 155216834
"9245" "Lp_chr3_0" 155269605 155269615
"9246" "Lp_chr3_0" 155269714 155269719
"9247" "Lp_chr3_0" 155349189 155349206
"9248" "Lp_chr3_0" 155397909 155398149
"9249" "Lp_chr3_0" 155455194 155455388
"9250" "Lp_chr3_0" 155463814 155463915
"9251" "Lp_chr3_0" 155539671 155539992
"9252" "Lp_chr3_0" 155683309 155683387
"9253" "Lp_chr3_0" 155737337 155737410
"9254" "Lp_chr3_0" 155826881 155827208
"9255" "Lp_chr3_0" 155838077 155838289
"9256" "Lp_chr3_0" 155842835 155847352
"9257" "Lp_chr3_0" 155847540 155847563
"9258" "Lp_chr3_0" 156186474 156186530
"9259" "Lp_chr3_0" 156194465 156194475
"9260" "Lp_chr3_0" 156243866 156244070
"9261" "Lp_chr3_0" 156283560 156283746
"9262" "Lp_chr3_0" 156308748 156308887
"9263" "Lp_chr3_0" 156396146 156396394
"9264" "Lp_chr3_0" 156493177 156498337
"9265" "Lp_chr3_0" 156565465 156565580
"9266" "Lp_chr3_0" 156603817 156603942
"9267" "Lp_chr3_0" 156765523 156765567
"9268" "Lp_chr3_0" 156765605 156765675
"9269" "Lp_chr3_0" 156815136 156815990
"9270" "Lp_chr3_0" 156841459 156843031
"9271" "Lp_chr3_0" 156894304 156894343
"9272" "Lp_chr3_0" 156910138 156910164
"9273" "Lp_chr3_0" 156921544 156921565
"9274" "Lp_chr3_0" 156921567 156921659
"9275" "Lp_chr3_0" 157095876 157095970
"9276" "Lp_chr3_0" 157123950 157123995
"9277" "Lp_chr3_0" 157201173 157205941
"9278" "Lp_chr3_0" 157209994 157210350
"9279" "Lp_chr3_0" 157300898 157300973
"9280" "Lp_chr3_0" 157472718 157472921
"9281" "Lp_chr3_0" 157537947 157537962
"9282" "Lp_chr3_0" 157538121 157538214
"9283" "Lp_chr3_0" 157538962 157539066
"9284" "Lp_chr3_0" 157581393 157581721
"9285" "Lp_chr3_0" 157847856 157847920
"9286" "Lp_chr3_0" 157868695 157868882
"9287" "Lp_chr3_0" 157905763 157905777
"9288" "Lp_chr3_0" 158085427 158085641
"9289" "Lp_chr3_0" 158115044 158115081
"9290" "Lp_chr3_0" 158151156 158151201
"9291" "Lp_chr3_0" 158292995 158293044
"9292" "Lp_chr3_0" 158465666 158465679
"9293" "Lp_chr3_0" 158756693 158756741
"9294" "Lp_chr3_0" 158922360 158922388
"9295" "Lp_chr3_0" 158922414 158922487
"9296" "Lp_chr3_0" 158922580 158922690
"9297" "Lp_chr3_0" 158953925 158953930
"9298" "Lp_chr3_0" 159078437 159078647
"9299" "Lp_chr3_0" 159088454 159088575
"9300" "Lp_chr3_0" 159203721 159203810
"9301" "Lp_chr3_0" 159259768 159259941
"9302" "Lp_chr3_0" 159417262 159417272
"9303" "Lp_chr3_0" 159534292 159534328
"9304" "Lp_chr3_0" 159549999 159550133
"9305" "Lp_chr3_0" 159827117 159827159
"9306" "Lp_chr3_0" 159827200 159827273
"9307" "Lp_chr3_0" 159883506 159883633
"9308" "Lp_chr3_0" 159914293 159914383
"9309" "Lp_chr3_0" 160402691 160402737
"9310" "Lp_chr3_0" 160649419 160649475
"9311" "Lp_chr3_0" 160785261 160785346
"9312" "Lp_chr3_0" 160785515 160785746
"9313" "Lp_chr3_0" 160817194 160817345
"9314" "Lp_chr3_0" 160855749 160855813
"9315" "Lp_chr3_0" 160908929 160909108
"9316" "Lp_chr3_0" 160934303 160934403
"9317" "Lp_chr3_0" 161029182 161029342
"9318" "Lp_chr3_0" 161066220 161066224
"9319" "Lp_chr3_0" 161201209 161201468
"9320" "Lp_chr3_0" 161411873 161412084
"9321" "Lp_chr3_0" 161516479 161516825
"9322" "Lp_chr3_0" 161941187 161945718
"9323" "Lp_chr3_0" 162229602 162229634
"9324" "Lp_chr3_0" 162246051 162246115
"9325" "Lp_chr3_0" 162273610 162273689
"9326" "Lp_chr3_0" 162273712 162273749
"9327" "Lp_chr3_0" 162646532 162650516
"9328" "Lp_chr3_0" 162764512 162764606
"9329" "Lp_chr3_0" 162779336 162779428
"9330" "Lp_chr3_0" 162779439 162779451
"9331" "Lp_chr3_0" 163036467 163036600
"9332" "Lp_chr3_0" 163203874 163204036
"9333" "Lp_chr3_0" 163204081 163204119
"9334" "Lp_chr3_0" 163216302 163216396
"9335" "Lp_chr3_0" 163216405 163216867
"9336" "Lp_chr3_0" 163248383 163248699
"9337" "Lp_chr3_0" 163264258 163264345
"9338" "Lp_chr3_0" 163293055 163293258
"9339" "Lp_chr3_0" 163322964 163324214
"9340" "Lp_chr3_0" 163421203 163421215
"9341" "Lp_chr3_0" 163421217 163421346
"9342" "Lp_chr3_0" 163473099 163473116
"9343" "Lp_chr3_0" 163563749 163563754
"9344" "Lp_chr3_0" 163723812 163723921
"9345" "Lp_chr3_0" 163772607 163772666
"9346" "Lp_chr3_0" 163791849 163791880
"9347" "Lp_chr3_0" 163791996 163792057
"9348" "Lp_chr3_0" 163931666 163931805
"9349" "Lp_chr3_0" 163941640 163941643
"9350" "Lp_chr3_0" 163941649 163941718
"9351" "Lp_chr3_0" 164029399 164029539
"9352" "Lp_chr3_0" 164234524 164234624
"9353" "Lp_chr3_0" 164597636 164597944
"9354" "Lp_chr3_0" 164623463 164623652
"9355" "Lp_chr3_0" 164764365 164764369
"9356" "Lp_chr3_0" 164808135 164808407
"9357" "Lp_chr3_0" 164829287 164830853
"9358" "Lp_chr3_0" 164840104 164840400
"9359" "Lp_chr3_0" 164929490 164929500
"9360" "Lp_chr3_0" 164929503 164929756
"9361" "Lp_chr3_0" 164976830 164976968
"9362" "Lp_chr3_0" 165186195 165186538
"9363" "Lp_chr3_0" 165193941 165194217
"9364" "Lp_chr3_0" 165194261 165194380
"9365" "Lp_chr3_0" 165373716 165373733
"9366" "Lp_chr3_0" 165444869 165445057
"9367" "Lp_chr3_0" 165640903 165640913
"9368" "Lp_chr3_0" 165857077 165857159
"9369" "Lp_chr3_0" 165862653 165863028
"9370" "Lp_chr3_0" 165868716 165868766
"9371" "Lp_chr3_0" 165868957 165869012
"9372" "Lp_chr3_0" 165869378 165869388
"9373" "Lp_chr3_0" 165874889 165875043
"9374" "Lp_chr3_0" 165898074 165898078
"9375" "Lp_chr3_0" 166242285 166242791
"9376" "Lp_chr3_0" 166516093 166516393
"9377" "Lp_chr3_0" 166521765 166521971
"9378" "Lp_chr3_0" 166588053 166588438
"9379" "Lp_chr3_0" 166588445 166588654
"9380" "Lp_chr3_0" 166828976 166829861
"9381" "Lp_chr3_0" 166845626 166845679
"9382" "Lp_chr3_0" 166859272 166859378
"9383" "Lp_chr3_0" 166859961 166859973
"9384" "Lp_chr3_0" 166923071 166924811
"9385" "Lp_chr3_0" 167355678 167355802
"9386" "Lp_chr3_0" 167460870 167462328
"9387" "Lp_chr3_0" 167480077 167482114
"9388" "Lp_chr3_0" 167522018 167522186
"9389" "Lp_chr3_0" 167658109 167658153
"9390" "Lp_chr3_0" 167663064 167664017
"9391" "Lp_chr3_0" 167826929 167826991
"9392" "Lp_chr3_0" 167947905 167947957
"9393" "Lp_chr3_0" 167949471 167949554
"9394" "Lp_chr3_0" 168029584 168029587
"9395" "Lp_chr3_0" 168029616 168029640
"9396" "Lp_chr3_0" 168258366 168258427
"9397" "Lp_chr3_0" 168414130 168414276
"9398" "Lp_chr3_0" 168479649 168479701
"9399" "Lp_chr3_0" 168602966 168602975
"9400" "Lp_chr3_0" 168804053 168804067
"9401" "Lp_chr3_0" 168983183 168984014
"9402" "Lp_chr3_0" 169060480 169060497
"9403" "Lp_chr3_0" 169083642 169083658
"9404" "Lp_chr3_0" 169108958 169109307
"9405" "Lp_chr3_0" 169236929 169236974
"9406" "Lp_chr3_0" 169283009 169283108
"9407" "Lp_chr3_0" 169598169 169598236
"9408" "Lp_chr3_0" 169601330 169601390
"9409" "Lp_chr3_0" 169661658 169661912
"9410" "Lp_chr3_0" 169712911 169713075
"9411" "Lp_chr3_0" 169714861 169715164
"9412" "Lp_chr3_0" 169787468 169787738
"9413" "Lp_chr3_0" 169958067 169958271
"9414" "Lp_chr3_0" 169996750 169996821
"9415" "Lp_chr3_0" 170021110 170021245
"9416" "Lp_chr3_0" 170026061 170026370
"9417" "Lp_chr3_0" 170028696 170028843
"9418" "Lp_chr3_0" 170110742 170110791
"9419" "Lp_chr3_0" 170110825 170110856
"9420" "Lp_chr3_0" 170117743 170118041
"9421" "Lp_chr3_0" 170233078 170233457
"9422" "Lp_chr3_0" 170266882 170267094
"9423" "Lp_chr3_0" 170325060 170325213
"9424" "Lp_chr3_0" 170353601 170354082
"9425" "Lp_chr3_0" 170723255 170723357
"9426" "Lp_chr3_0" 170725763 170725774
"9427" "Lp_chr3_0" 170725804 170726021
"9428" "Lp_chr3_0" 170900880 170900981
"9429" "Lp_chr3_0" 170912625 170914941
"9430" "Lp_chr3_0" 170970007 170970114
"9431" "Lp_chr3_0" 171068984 171069352
"9432" "Lp_chr3_0" 171079008 171079035
"9433" "Lp_chr3_0" 171474696 171474759
"9434" "Lp_chr3_0" 171704380 171704777
"9435" "Lp_chr3_0" 171784901 171785210
"9436" "Lp_chr3_0" 171822323 171822436
"9437" "Lp_chr3_0" 171863234 171863290
"9438" "Lp_chr3_0" 172091610 172091849
"9439" "Lp_chr3_0" 172294911 172294950
"9440" "Lp_chr3_0" 172294999 172295113
"9441" "Lp_chr3_0" 172295574 172295594
"9442" "Lp_chr3_0" 172295674 172297077
"9443" "Lp_chr3_0" 172297517 172297526
"9444" "Lp_chr3_0" 172297545 172297606
"9445" "Lp_chr3_0" 172352018 172352450
"9446" "Lp_chr3_0" 172446735 172446784
"9447" "Lp_chr3_0" 172446816 172446866
"9448" "Lp_chr3_0" 172467928 172467951
"9449" "Lp_chr3_0" 172479752 172479777
"9450" "Lp_chr3_0" 172483363 172485120
"9451" "Lp_chr3_0" 172530205 172530226
"9452" "Lp_chr3_0" 172603808 172603937
"9453" "Lp_chr3_0" 172628250 172628266
"9454" "Lp_chr3_0" 172806941 172807244
"9455" "Lp_chr3_0" 173027616 173027629
"9456" "Lp_chr3_0" 173027656 173027679
"9457" "Lp_chr3_0" 173027759 173028065
"9458" "Lp_chr3_0" 173680009 173680110
"9459" "Lp_chr3_0" 173691106 173691207
"9460" "Lp_chr3_0" 173702192 173702293
"9461" "Lp_chr3_0" 173702502 173702519
"9462" "Lp_chr3_0" 173749991 173750189
"9463" "Lp_chr3_0" 173773608 173773736
"9464" "Lp_chr3_0" 173990007 173990088
"9465" "Lp_chr3_0" 173990121 173990142
"9466" "Lp_chr3_0" 173990180 173990724
"9467" "Lp_chr3_0" 174067930 174067989
"9468" "Lp_chr3_0" 174068035 174068093
"9469" "Lp_chr3_0" 174083649 174083666
"9470" "Lp_chr3_0" 174126054 174126102
"9471" "Lp_chr3_0" 174204318 174204642
"9472" "Lp_chr3_0" 174220611 174220647
"9473" "Lp_chr3_0" 174220794 174220837
"9474" "Lp_chr3_0" 174306093 174306355
"9475" "Lp_chr3_0" 174348547 174348697
"9476" "Lp_chr3_0" 174416122 174416145
"9477" "Lp_chr3_0" 174421106 174421217
"9478" "Lp_chr3_0" 174443502 174443598
"9479" "Lp_chr3_0" 174532712 174532846
"9480" "Lp_chr3_0" 174606410 174606518
"9481" "Lp_chr3_0" 174676883 174677305
"9482" "Lp_chr3_0" 174789641 174789716
"9483" "Lp_chr3_0" 174789719 174789733
"9484" "Lp_chr3_0" 174842074 174842215
"9485" "Lp_chr3_0" 174865304 174865366
"9486" "Lp_chr3_0" 174865477 174865507
"9487" "Lp_chr3_0" 174906067 174906110
"9488" "Lp_chr3_0" 174906187 174906241
"9489" "Lp_chr3_0" 175093410 175093935
"9490" "Lp_chr3_0" 175288263 175288475
"9491" "Lp_chr3_0" 175649511 175649588
"9492" "Lp_chr3_0" 175857486 175857853
"9493" "Lp_chr3_0" 175908499 175908647
"9494" "Lp_chr3_0" 176016762 176016965
"9495" "Lp_chr3_0" 176479640 176479765
"9496" "Lp_chr3_0" 176483331 176483345
"9497" "Lp_chr3_0" 176517144 176517445
"9498" "Lp_chr3_0" 176537746 176537948
"9499" "Lp_chr3_0" 176638012 176638054
"9500" "Lp_chr3_0" 176810539 176810613
"9501" "Lp_chr3_0" 176870083 176870103
"9502" "Lp_chr3_0" 176907386 176907407
"9503" "Lp_chr3_0" 176947066 176947209
"9504" "Lp_chr3_0" 177215159 177215340
"9505" "Lp_chr3_0" 177262587 177262628
"9506" "Lp_chr3_0" 177314192 177314554
"9507" "Lp_chr3_0" 177333863 177334223
"9508" "Lp_chr3_0" 177994973 177995019
"9509" "Lp_chr3_0" 178059902 178060036
"9510" "Lp_chr3_0" 178137699 178137775
"9511" "Lp_chr3_0" 178316130 178316428
"9512" "Lp_chr3_0" 178327617 178327701
"9513" "Lp_chr3_0" 178327733 178328037
"9514" "Lp_chr3_0" 178360487 178360689
"9515" "Lp_chr3_0" 178535365 178535721
"9516" "Lp_chr3_0" 178594548 178594727
"9517" "Lp_chr3_0" 178924816 178925003
"9518" "Lp_chr3_0" 179067633 179067925
"9519" "Lp_chr3_0" 179104731 179104780
"9520" "Lp_chr3_0" 179107138 179107238
"9521" "Lp_chr3_0" 179112186 179112221
"9522" "Lp_chr3_0" 179116768 179116783
"9523" "Lp_chr3_0" 179116877 179116948
"9524" "Lp_chr3_0" 179150848 179152063
"9525" "Lp_chr3_0" 179244736 179245001
"9526" "Lp_chr3_0" 179315166 179315170
"9527" "Lp_chr3_0" 179315197 179315460
"9528" "Lp_chr3_0" 179329346 179329503
"9529" "Lp_chr3_0" 179346715 179346822
"9530" "Lp_chr3_0" 179529013 179529390
"9531" "Lp_chr3_0" 180320143 180320177
"9532" "Lp_chr3_0" 180630492 180630768
"9533" "Lp_chr3_0" 180670955 180671031
"9534" "Lp_chr3_0" 180674733 180674904
"9535" "Lp_chr3_0" 180759427 180759580
"9536" "Lp_chr3_0" 180825956 180826032
"9537" "Lp_chr3_0" 180865638 180869619
"9538" "Lp_chr3_0" 180901554 180901757
"9539" "Lp_chr3_0" 180978493 180978578
"9540" "Lp_chr3_0" 180978580 180978708
"9541" "Lp_chr3_0" 181464214 181464325
"9542" "Lp_chr3_0" 181560825 181560968
"9543" "Lp_chr3_0" 181567794 181567803
"9544" "Lp_chr3_0" 181573744 181573945
"9545" "Lp_chr3_0" 181632863 181634813
"9546" "Lp_chr3_0" 181707949 181708104
"9547" "Lp_chr3_0" 181786939 181787074
"9548" "Lp_chr3_0" 181792165 181796142
"9549" "Lp_chr3_0" 181807535 181807539
"9550" "Lp_chr3_0" 181807548 181807584
"9551" "Lp_chr3_0" 181814886 181814900
"9552" "Lp_chr3_0" 181906724 181907014
"9553" "Lp_chr3_0" 182107906 182108185
"9554" "Lp_chr3_0" 182208012 182208056
"9555" "Lp_chr3_0" 182364596 182364633
"9556" "Lp_chr3_0" 182368403 182368410
"9557" "Lp_chr3_0" 182497028 182497253
"9558" "Lp_chr3_0" 182587802 182587991
"9559" "Lp_chr3_0" 182596556 182596746
"9560" "Lp_chr3_0" 182606422 182606452
"9561" "Lp_chr3_0" 182619808 182620056
"9562" "Lp_chr3_0" 182631363 182631498
"9563" "Lp_chr3_0" 182831410 182831548
"9564" "Lp_chr3_0" 182898304 182898323
"9565" "Lp_chr3_0" 182984780 182984804
"9566" "Lp_chr3_0" 183104815 183104879
"9567" "Lp_chr3_0" 183127791 183127916
"9568" "Lp_chr3_0" 183138542 183138651
"9569" "Lp_chr3_0" 183173592 183173615
"9570" "Lp_chr3_0" 183190723 183190787
"9571" "Lp_chr3_0" 183214411 183214780
"9572" "Lp_chr3_0" 183248645 183248736
"9573" "Lp_chr3_0" 183248778 183248852
"9574" "Lp_chr3_0" 183356706 183356909
"9575" "Lp_chr3_0" 183391636 183391783
"9576" "Lp_chr3_0" 183439927 183439968
"9577" "Lp_chr3_0" 183449143 183449219
"9578" "Lp_chr3_0" 183498976 183498979
"9579" "Lp_chr3_0" 183499110 183499200
"9580" "Lp_chr3_0" 183578297 183578326
"9581" "Lp_chr3_0" 183578344 183578350
"9582" "Lp_chr3_0" 183671706 183671839
"9583" "Lp_chr3_0" 183709200 183709343
"9584" "Lp_chr3_0" 183744073 183744099
"9585" "Lp_chr3_0" 183744129 183744145
"9586" "Lp_chr3_0" 183950797 183951133
"9587" "Lp_chr3_0" 183960870 183962283
"9588" "Lp_chr3_0" 183967640 183967765
"9589" "Lp_chr3_0" 184022561 184022622
"9590" "Lp_chr3_0" 184132330 184132462
"9591" "Lp_chr3_0" 184132537 184132599
"9592" "Lp_chr3_0" 184348878 184349000
"9593" "Lp_chr3_0" 184353315 184353378
"9594" "Lp_chr3_0" 184450881 184450918
"9595" "Lp_chr3_0" 184450938 184450950
"9596" "Lp_chr3_0" 184451103 184451110
"9597" "Lp_chr3_0" 184451113 184451256
"9598" "Lp_chr3_0" 184611969 184612063
"9599" "Lp_chr3_0" 184612094 184612148
"9600" "Lp_chr3_0" 184664969 184664972
"9601" "Lp_chr3_0" 184732046 184732064
"9602" "Lp_chr3_0" 184732067 184733285
"9603" "Lp_chr3_0" 184777039 184777124
"9604" "Lp_chr3_0" 184865115 184865314
"9605" "Lp_chr3_0" 184936517 184936666
"9606" "Lp_chr3_0" 185000374 185000460
"9607" "Lp_chr3_0" 185049222 185049370
"9608" "Lp_chr3_0" 185049495 185049606
"9609" "Lp_chr3_0" 185395981 185396024
"9610" "Lp_chr3_0" 185495020 185495057
"9611" "Lp_chr3_0" 185499681 185499726
"9612" "Lp_chr3_0" 185568408 185568693
"9613" "Lp_chr3_0" 185579920 185579937
"9614" "Lp_chr3_0" 185593700 185593745
"9615" "Lp_chr3_0" 185648331 185648366
"9616" "Lp_chr3_0" 185726314 185726384
"9617" "Lp_chr3_0" 186062483 186062582
"9618" "Lp_chr3_0" 186090255 186091361
"9619" "Lp_chr3_0" 186200582 186201189
"9620" "Lp_chr3_0" 186254328 186254515
"9621" "Lp_chr3_0" 186589934 186589960
"9622" "Lp_chr3_0" 186889569 186889848
"9623" "Lp_chr3_0" 186944197 186944214
"9624" "Lp_chr3_0" 187108947 187109049
"9625" "Lp_chr3_0" 187718074 187718096
"9626" "Lp_chr3_0" 187718425 187718520
"9627" "Lp_chr3_0" 187785324 187785340
"9628" "Lp_chr3_0" 187887897 187887984
"9629" "Lp_chr3_0" 187953062 187953150
"9630" "Lp_chr3_0" 188418823 188418854
"9631" "Lp_chr3_0" 188533745 188533767
"9632" "Lp_chr3_0" 188545974 188550638
"9633" "Lp_chr3_0" 188603598 188603634
"9634" "Lp_chr3_0" 188603793 188603859
"9635" "Lp_chr3_0" 188609264 188609302
"9636" "Lp_chr3_0" 188609307 188609709
"9637" "Lp_chr3_0" 188621141 188621370
"9638" "Lp_chr3_0" 188819814 188819940
"9639" "Lp_chr3_0" 188869385 188869438
"9640" "Lp_chr3_0" 188949382 188949730
"9641" "Lp_chr3_0" 189341512 189341528
"9642" "Lp_chr3_0" 189364968 189365173
"9643" "Lp_chr3_0" 189429476 189429541
"9644" "Lp_chr3_0" 189624538 189624741
"9645" "Lp_chr3_0" 189940909 189940914
"9646" "Lp_chr3_0" 189943297 189943534
"9647" "Lp_chr3_0" 189963953 189964156
"9648" "Lp_chr3_0" 190088867 190089111
"9649" "Lp_chr3_0" 190101195 190103324
"9650" "Lp_chr3_0" 190136251 190136258
"9651" "Lp_chr3_0" 190136406 190136427
"9652" "Lp_chr3_0" 190171504 190171792
"9653" "Lp_chr3_0" 190344799 190345037
"9654" "Lp_chr3_0" 190406442 190406651
"9655" "Lp_chr3_0" 190578223 190578302
"9656" "Lp_chr3_0" 190713544 190713639
"9657" "Lp_chr3_0" 191124311 191124515
"9658" "Lp_chr3_0" 191151477 191151604
"9659" "Lp_chr3_0" 191185342 191185622
"9660" "Lp_chr3_0" 191294806 191294896
"9661" "Lp_chr3_0" 191325261 191325770
"9662" "Lp_chr3_0" 191328030 191328145
"9663" "Lp_chr3_0" 191347412 191347716
"9664" "Lp_chr3_0" 191420826 191421325
"9665" "Lp_chr3_0" 191503617 191503744
"9666" "Lp_chr3_0" 191705983 191706055
"9667" "Lp_chr3_0" 191706057 191706085
"9668" "Lp_chr3_0" 191742657 191742744
"9669" "Lp_chr3_0" 191766743 191766747
"9670" "Lp_chr3_0" 191794915 191795192
"9671" "Lp_chr3_0" 191816718 191817052
"9672" "Lp_chr3_0" 191847275 191847403
"9673" "Lp_chr3_0" 192014016 192014061
"9674" "Lp_chr3_0" 192029354 192030271
"9675" "Lp_chr3_0" 192069230 192069235
"9676" "Lp_chr3_0" 192069259 192069333
"9677" "Lp_chr3_0" 192160497 192160871
"9678" "Lp_chr3_0" 192160930 192161134
"9679" "Lp_chr3_0" 192208387 192208459
"9680" "Lp_chr3_0" 192315022 192315550
"9681" "Lp_chr3_0" 192332655 192332683
"9682" "Lp_chr3_0" 192409819 192409883
"9683" "Lp_chr3_0" 192418039 192418107
"9684" "Lp_chr3_0" 192530983 192531003
"9685" "Lp_chr3_0" 192531011 192531133
"9686" "Lp_chr3_0" 192831717 192831910
"9687" "Lp_chr3_0" 193081901 193082095
"9688" "Lp_chr3_0" 193133503 193133729
"9689" "Lp_chr3_0" 193153231 193153259
"9690" "Lp_chr3_0" 193373119 193373264
"9691" "Lp_chr3_0" 193374883 193374925
"9692" "Lp_chr3_0" 193462565 193462843
"9693" "Lp_chr3_0" 193614204 193614213
"9694" "Lp_chr3_0" 193618832 193619250
"9695" "Lp_chr3_0" 193644705 193644781
"9696" "Lp_chr3_0" 193762133 193762184
"9697" "Lp_chr3_0" 193762252 193762669
"9698" "Lp_chr3_0" 193940291 193940582
"9699" "Lp_chr3_0" 194218938 194219014
"9700" "Lp_chr3_0" 194278091 194278307
"9701" "Lp_chr3_0" 194291269 194291472
"9702" "Lp_chr3_0" 194325641 194327007
"9703" "Lp_chr3_0" 194464076 194464605
"9704" "Lp_chr3_0" 194515799 194515852
"9705" "Lp_chr3_0" 194555636 194556114
"9706" "Lp_chr3_0" 194594517 194594632
"9707" "Lp_chr3_0" 194594640 194594645
"9708" "Lp_chr3_0" 194662330 194662452
"9709" "Lp_chr3_0" 194693676 194693803
"9710" "Lp_chr3_0" 194762511 194762580
"9711" "Lp_chr3_0" 194864409 194864567
"9712" "Lp_chr3_0" 194864596 194864613
"9713" "Lp_chr3_0" 194891432 194891857
"9714" "Lp_chr3_0" 195138968 195138999
"9715" "Lp_chr3_0" 195242057 195245442
"9716" "Lp_chr3_0" 195287758 195287857
"9717" "Lp_chr3_0" 195308069 195308341
"9718" "Lp_chr3_0" 195326431 195326560
"9719" "Lp_chr3_0" 195396584 195396693
"9720" "Lp_chr3_0" 195445269 195445311
"9721" "Lp_chr3_0" 195467192 195467346
"9722" "Lp_chr3_0" 195478317 195478493
"9723" "Lp_chr3_0" 195499417 195499630
"9724" "Lp_chr3_0" 195499632 195499644
"9725" "Lp_chr3_0" 195515641 195515916
"9726" "Lp_chr3_0" 195830029 195830039
"9727" "Lp_chr3_0" 195836869 195837315
"9728" "Lp_chr3_0" 195883023 195883029
"9729" "Lp_chr3_0" 195887337 195887594
"9730" "Lp_chr3_0" 195898263 195898351
"9731" "Lp_chr3_0" 195898372 195898379
"9732" "Lp_chr3_0" 195930693 195930896
"9733" "Lp_chr3_0" 195941272 195941415
"9734" "Lp_chr3_0" 196080847 196080916
"9735" "Lp_chr3_0" 196143191 196143236
"9736" "Lp_chr3_0" 196521932 196522072
"9737" "Lp_chr3_0" 196572395 196574862
"9738" "Lp_chr3_0" 196622000 196622189
"9739" "Lp_chr3_0" 196684732 196684786
"9740" "Lp_chr3_0" 196705203 196705226
"9741" "Lp_chr3_0" 196746089 196746110
"9742" "Lp_chr3_0" 196766999 196767085
"9743" "Lp_chr3_0" 196914693 196915069
"9744" "Lp_chr3_0" 196915132 196915431
"9745" "Lp_chr3_0" 196980311 196980443
"9746" "Lp_chr3_0" 197073510 197073657
"9747" "Lp_chr3_0" 197326118 197326147
"9748" "Lp_chr3_0" 197461972 197461982
"9749" "Lp_chr3_0" 197617393 197617540
"9750" "Lp_chr3_0" 197628009 197628209
"9751" "Lp_chr3_0" 197701001 197701035
"9752" "Lp_chr3_0" 197740991 197741052
"9753" "Lp_chr3_0" 197776745 197776852
"9754" "Lp_chr3_0" 197821899 197821972
"9755" "Lp_chr3_0" 197826107 197826279
"9756" "Lp_chr3_0" 197876335 197876395
"9757" "Lp_chr3_0" 198216263 198216279
"9758" "Lp_chr3_0" 198231364 198231387
"9759" "Lp_chr3_0" 198253736 198253796
"9760" "Lp_chr3_0" 198254000 198254019
"9761" "Lp_chr3_0" 198310015 198310102
"9762" "Lp_chr3_0" 198337790 198338254
"9763" "Lp_chr3_0" 198511736 198511743
"9764" "Lp_chr3_0" 198530129 198532290
"9765" "Lp_chr3_0" 198540697 198540885
"9766" "Lp_chr3_0" 198553171 198553221
"9767" "Lp_chr3_0" 198604918 198605317
"9768" "Lp_chr3_0" 198633786 198633977
"9769" "Lp_chr3_0" 198634069 198634188
"9770" "Lp_chr3_0" 198859238 198859267
"9771" "Lp_chr3_0" 198859299 198859415
"9772" "Lp_chr3_0" 199107227 199107347
"9773" "Lp_chr3_0" 199241760 199241770
"9774" "Lp_chr3_0" 199312084 199312290
"9775" "Lp_chr3_0" 199342049 199344416
"9776" "Lp_chr3_0" 199457991 199458146
"9777" "Lp_chr3_0" 199551143 199551238
"9778" "Lp_chr3_0" 199566540 199566559
"9779" "Lp_chr3_0" 199675261 199675282
"9780" "Lp_chr3_0" 199675293 199675324
"9781" "Lp_chr3_0" 199675376 199675420
"9782" "Lp_chr3_0" 199720664 199720801
"9783" "Lp_chr3_0" 199831334 199831441
"9784" "Lp_chr3_0" 199831495 199831756
"9785" "Lp_chr3_0" 199949843 199949860
"9786" "Lp_chr3_0" 200020228 200020302
"9787" "Lp_chr3_0" 200078029 200078152
"9788" "Lp_chr3_0" 200123844 200123906
"9789" "Lp_chr3_0" 200195120 200195154
"9790" "Lp_chr3_0" 200195228 200195231
"9791" "Lp_chr3_0" 200215551 200215681
"9792" "Lp_chr3_0" 200291557 200291816
"9793" "Lp_chr3_0" 200436231 200436241
"9794" "Lp_chr3_0" 200453167 200453450
"9795" "Lp_chr3_0" 200541772 200541915
"9796" "Lp_chr3_0" 200576739 200576748
"9797" "Lp_chr3_0" 200576800 200576880
"9798" "Lp_chr3_0" 200576916 200576948
"9799" "Lp_chr3_0" 200582813 200583157
"9800" "Lp_chr3_0" 201006967 201007278
"9801" "Lp_chr3_0" 201267857 201267905
"9802" "Lp_chr3_0" 201272995 201273084
"9803" "Lp_chr3_0" 201343038 201343241
"9804" "Lp_chr3_0" 201357434 201357842
"9805" "Lp_chr3_0" 201384946 201386675
"9806" "Lp_chr3_0" 201524741 201524809
"9807" "Lp_chr3_0" 201589131 201589152
"9808" "Lp_chr3_0" 201589231 201589516
"9809" "Lp_chr3_0" 201615857 201616002
"9810" "Lp_chr3_0" 201653290 201653299
"9811" "Lp_chr3_0" 201670539 201670760
"9812" "Lp_chr3_0" 201781554 201781641
"9813" "Lp_chr3_0" 201781659 201781716
"9814" "Lp_chr3_0" 201883382 201883870
"9815" "Lp_chr3_0" 201931740 201931911
"9816" "Lp_chr3_0" 201983104 201983361
"9817" "Lp_chr3_0" 202046309 202046389
"9818" "Lp_chr3_0" 202145354 202145496
"9819" "Lp_chr3_0" 202155848 202160866
"9820" "Lp_chr3_0" 202162524 202164442
"9821" "Lp_chr3_0" 202236272 202236431
"9822" "Lp_chr3_0" 202353561 202353577
"9823" "Lp_chr3_0" 202383550 202388282
"9824" "Lp_chr3_0" 202507771 202507914
"9825" "Lp_chr3_0" 203004969 203005059
"9826" "Lp_chr3_0" 203112129 203112220
"9827" "Lp_chr3_0" 204132804 204132856
"9828" "Lp_chr3_0" 204254064 204254100
"9829" "Lp_chr3_0" 204554637 204554692
"9830" "Lp_chr3_0" 204556800 204556832
"9831" "Lp_chr3_0" 204566955 204567299
"9832" "Lp_chr3_0" 204586136 204586213
"9833" "Lp_chr3_0" 204679743 204681220
"9834" "Lp_chr3_0" 204782988 204783287
"9835" "Lp_chr3_0" 205478381 205478470
"9836" "Lp_chr3_0" 205528095 205528179
"9837" "Lp_chr3_0" 205528316 205528443
"9838" "Lp_chr3_0" 206063343 206063963
"9839" "Lp_chr3_0" 206463233 206463245
"9840" "Lp_chr3_0" 206527255 206527325
"9841" "Lp_chr3_0" 206539366 206539492
"9842" "Lp_chr3_0" 206823336 206823360
"9843" "Lp_chr3_0" 206848427 206848508
"9844" "Lp_chr3_0" 206850406 206853684
"9845" "Lp_chr3_0" 207019295 207019526
"9846" "Lp_chr3_0" 207102077 207102264
"9847" "Lp_chr3_0" 207343288 207343311
"9848" "Lp_chr3_0" 207604552 207604612
"9849" "Lp_chr3_0" 207604650 207604856
"9850" "Lp_chr3_0" 207671154 207671533
"9851" "Lp_chr3_0" 207672882 207672941
"9852" "Lp_chr3_0" 207876980 207877250
"9853" "Lp_chr3_0" 207906162 207906167
"9854" "Lp_chr3_0" 207949898 207950003
"9855" "Lp_chr3_0" 207982318 207982684
"9856" "Lp_chr3_0" 208020427 208020446
"9857" "Lp_chr3_0" 208087675 208087743
"9858" "Lp_chr3_0" 208423806 208423886
"9859" "Lp_chr3_0" 208453088 208453672
"9860" "Lp_chr3_0" 208511242 208511453
"9861" "Lp_chr3_0" 208534350 208537912
"9862" "Lp_chr3_0" 208611076 208611261
"9863" "Lp_chr3_0" 208875682 208876105
"9864" "Lp_chr3_0" 208876147 208876518
"9865" "Lp_chr3_0" 208950398 208950636
"9866" "Lp_chr3_0" 209152229 209152269
"9867" "Lp_chr3_0" 209649728 209650183
"9868" "Lp_chr3_0" 209769118 209769230
"9869" "Lp_chr3_0" 210021956 210022010
"9870" "Lp_chr3_0" 210090075 210090155
"9871" "Lp_chr3_0" 210090184 210090319
"9872" "Lp_chr3_0" 210111042 210111162
"9873" "Lp_chr3_0" 210345703 210345892
"9874" "Lp_chr3_0" 210504615 210504619
"9875" "Lp_chr3_0" 210504762 210504813
"9876" "Lp_chr3_0" 210504988 210505068
"9877" "Lp_chr3_0" 210513112 210513391
"9878" "Lp_chr3_0" 210540318 210540407
"9879" "Lp_chr3_0" 210540610 210540645
"9880" "Lp_chr3_0" 210578938 210579385
"9881" "Lp_chr3_0" 210618311 210618348
"9882" "Lp_chr3_0" 210714228 210714295
"9883" "Lp_chr3_0" 210714433 210714438
"9884" "Lp_chr3_0" 210714462 210714546
"9885" "Lp_chr3_0" 210873836 210873883
"9886" "Lp_chr3_0" 210873912 210874035
"9887" "Lp_chr3_0" 210874076 210874265
"9888" "Lp_chr3_0" 211027725 211028156
"9889" "Lp_chr3_0" 211037702 211037706
"9890" "Lp_chr3_0" 211037709 211037817
"9891" "Lp_chr3_0" 211118351 211118460
"9892" "Lp_chr3_0" 211138049 211138090
"9893" "Lp_chr3_0" 211238857 211240387
"9894" "Lp_chr3_0" 211321880 211322056
"9895" "Lp_chr3_0" 211332764 211333178
"9896" "Lp_chr3_0" 211607087 211607169
"9897" "Lp_chr3_0" 211607194 211607229
"9898" "Lp_chr3_0" 211607300 211607398
"9899" "Lp_chr3_0" 211729951 211730962
"9900" "Lp_chr3_0" 212151817 212151851
"9901" "Lp_chr3_0" 212182398 212182435
"9902" "Lp_chr3_0" 212200759 212200910
"9903" "Lp_chr3_0" 212239824 212240006
"9904" "Lp_chr3_0" 212268399 212268598
"9905" "Lp_chr3_0" 212292101 212292223
"9906" "Lp_chr3_0" 212782461 212782563
"9907" "Lp_chr3_0" 212820276 212820420
"9908" "Lp_chr3_0" 212934192 212934214
"9909" "Lp_chr3_0" 212945601 212945620
"9910" "Lp_chr3_0" 213015143 213015183
"9911" "Lp_chr3_0" 213063761 213064010
"9912" "Lp_chr3_0" 213064024 213064150
"9913" "Lp_chr3_0" 213075850 213076007
"9914" "Lp_chr3_0" 213210637 213211036
"9915" "Lp_chr3_0" 213237637 213237763
"9916" "Lp_chr3_0" 213271817 213271886
"9917" "Lp_chr3_0" 213393297 213393399
"9918" "Lp_chr3_0" 213393584 213393593
"9919" "Lp_chr3_0" 213478949 213478953
"9920" "Lp_chr3_0" 213565443 213565732
"9921" "Lp_chr3_0" 213654080 213654118
"9922" "Lp_chr3_0" 213703772 213704007
"9923" "Lp_chr3_0" 213786875 213787335
"9924" "Lp_chr3_0" 213797151 213797338
"9925" "Lp_chr3_0" 213891304 213891426
"9926" "Lp_chr3_0" 213891475 213891485
"9927" "Lp_chr3_0" 213891542 213891977
"9928" "Lp_chr3_0" 214115827 214115906
"9929" "Lp_chr3_0" 214164104 214164121
"9930" "Lp_chr3_0" 214164147 214164170
"9931" "Lp_chr3_0" 214170228 214170486
"9932" "Lp_chr3_0" 214273037 214273067
"9933" "Lp_chr3_0" 214273101 214273954
"9934" "Lp_chr3_0" 214295690 214295735
"9935" "Lp_chr3_0" 214327729 214327739
"9936" "Lp_chr3_0" 214556346 214556370
"9937" "Lp_chr3_0" 214556434 214556441
"9938" "Lp_chr3_0" 214564039 214564043
"9939" "Lp_chr3_0" 214650293 214650404
"9940" "Lp_chr3_0" 214670423 214670708
"9941" "Lp_chr3_0" 214767799 214768001
"9942" "Lp_chr3_0" 214782150 214782353
"9943" "Lp_chr3_0" 214873165 214873488
"9944" "Lp_chr3_0" 214924658 214924683
"9945" "Lp_chr3_0" 214969123 214969230
"9946" "Lp_chr3_0" 215959708 215959835
"9947" "Lp_chr3_0" 215966504 215966626
"9948" "Lp_chr3_0" 216151405 216151579
"9949" "Lp_chr3_0" 216224952 216225083
"9950" "Lp_chr3_0" 216298850 216298855
"9951" "Lp_chr3_0" 216298941 216298949
"9952" "Lp_chr3_0" 216299128 216299166
"9953" "Lp_chr3_0" 216700416 216700598
"9954" "Lp_chr3_0" 216730137 216730259
"9955" "Lp_chr3_0" 216886097 216886128
"9956" "Lp_chr3_0" 216974424 216974626
"9957" "Lp_chr3_0" 217039250 217039263
"9958" "Lp_chr3_0" 217039292 217039309
"9959" "Lp_chr3_0" 217282504 217282741
"9960" "Lp_chr3_0" 217314235 217314438
"9961" "Lp_chr3_0" 217372571 217372691
"9962" "Lp_chr3_0" 217372713 217372737
"9963" "Lp_chr3_0" 217386890 217386925
"9964" "Lp_chr3_0" 217392368 217392512
"9965" "Lp_chr3_0" 217499269 217499386
"9966" "Lp_chr3_0" 217641263 217641442
"9967" "Lp_chr3_0" 217692680 217693118
"9968" "Lp_chr3_0" 217693150 217693250
"9969" "Lp_chr3_0" 217811315 217811489
"9970" "Lp_chr3_0" 217840143 217840236
"9971" "Lp_chr3_0" 217858545 217858681
"9972" "Lp_chr3_0" 217875269 217875547
"9973" "Lp_chr3_0" 217930618 217930635
"9974" "Lp_chr3_0" 217986075 217986479
"9975" "Lp_chr3_0" 218357245 218357262
"9976" "Lp_chr3_0" 218563998 218564069
"9977" "Lp_chr3_0" 218710281 218710401
"9978" "Lp_chr3_0" 218718713 218718744
"9979" "Lp_chr3_0" 218782257 218782438
"9980" "Lp_chr3_0" 218978021 218978042
"9981" "Lp_chr3_0" 218978061 218978144
"9982" "Lp_chr3_0" 218982191 218982272
"9983" "Lp_chr3_0" 219456443 219458828
"9984" "Lp_chr3_0" 219572781 219573019
"9985" "Lp_chr3_0" 219643557 219643629
"9986" "Lp_chr3_0" 219660739 219660857
"9987" "Lp_chr3_0" 219777860 219778099
"9988" "Lp_chr3_0" 220148767 220148887
"9989" "Lp_chr3_0" 220225080 220227350
"9990" "Lp_chr3_0" 220227595 220227621
"9991" "Lp_chr3_0" 220411395 220411432
"9992" "Lp_chr3_0" 220588738 220589274
"9993" "Lp_chr3_0" 220621357 220621371
"9994" "Lp_chr3_0" 220621401 220621455
"9995" "Lp_chr3_0" 220650325 220650491
"9996" "Lp_chr3_0" 220652411 220652503
"9997" "Lp_chr3_0" 220652572 220652954
"9998" "Lp_chr3_0" 220697642 220697670
"9999" "Lp_chr3_0" 220768054 220768197
"10000" "Lp_chr3_0" 220848205 220848296
"10001" "Lp_chr3_0" 220860608 220860674
"10002" "Lp_chr3_0" 220876691 220876724
"10003" "Lp_chr3_0" 221023426 221023674
"10004" "Lp_chr3_0" 221050744 221050976
"10005" "Lp_chr3_0" 221109364 221109485
"10006" "Lp_chr3_0" 221454079 221454266
"10007" "Lp_chr3_0" 221733515 221733521
"10008" "Lp_chr3_0" 221768581 221768640
"10009" "Lp_chr3_0" 221815247 221815322
"10010" "Lp_chr3_0" 221874691 221874860
"10011" "Lp_chr3_0" 221902399 221902468
"10012" "Lp_chr3_0" 221968771 221968895
"10013" "Lp_chr3_0" 221976661 221976844
"10014" "Lp_chr3_0" 222315520 222315546
"10015" "Lp_chr3_0" 222479502 222479900
"10016" "Lp_chr3_0" 222482983 222483218
"10017" "Lp_chr3_0" 222525884 222525938
"10018" "Lp_chr3_0" 222526795 222527146
"10019" "Lp_chr3_0" 222550699 222551182
"10020" "Lp_chr3_0" 222556898 222557032
"10021" "Lp_chr3_0" 222576472 222583270
"10022" "Lp_chr3_0" 222686720 222686723
"10023" "Lp_chr3_0" 222726334 222726440
"10024" "Lp_chr3_0" 222818712 222818778
"10025" "Lp_chr3_0" 222863487 222863603
"10026" "Lp_chr3_0" 222892702 222893032
"10027" "Lp_chr3_0" 222895666 222896284
"10028" "Lp_chr3_0" 222896297 222896363
"10029" "Lp_chr3_0" 222896411 222896521
"10030" "Lp_chr3_0" 223023476 223023600
"10031" "Lp_chr3_0" 223072450 223072464
"10032" "Lp_chr3_0" 223146817 223146877
"10033" "Lp_chr3_0" 223146883 223146893
"10034" "Lp_chr3_0" 223203879 223204094
"10035" "Lp_chr3_0" 223461797 223461843
"10036" "Lp_chr3_0" 223479731 223479894
"10037" "Lp_chr3_0" 223488465 223488556
"10038" "Lp_chr3_0" 223741659 223741729
"10039" "Lp_chr3_0" 223753051 223753054
"10040" "Lp_chr3_0" 224127318 224127359
"10041" "Lp_chr3_0" 224156764 224156799
"10042" "Lp_chr3_0" 224162461 224162830
"10043" "Lp_chr3_0" 224212697 224212772
"10044" "Lp_chr3_0" 224252259 224252314
"10045" "Lp_chr3_0" 224412123 224412133
"10046" "Lp_chr3_0" 224434093 224434311
"10047" "Lp_chr3_0" 224437961 224438422
"10048" "Lp_chr3_0" 224444025 224444135
"10049" "Lp_chr3_0" 224494551 224496496
"10050" "Lp_chr3_0" 224684331 224684526
"10051" "Lp_chr3_0" 224723400 224723602
"10052" "Lp_chr3_0" 224851002 224851007
"10053" "Lp_chr3_0" 224934532 224934596
"10054" "Lp_chr3_0" 224976848 224976865
"10055" "Lp_chr3_0" 225073900 225074698
"10056" "Lp_chr3_0" 225146429 225146807
"10057" "Lp_chr3_0" 225147860 225148064
"10058" "Lp_chr3_0" 225200286 225200498
"10059" "Lp_chr3_0" 225265062 225265220
"10060" "Lp_chr3_0" 225270401 225270838
"10061" "Lp_chr3_0" 225319912 225320107
"10062" "Lp_chr3_0" 225475716 225475781
"10063" "Lp_chr3_0" 225500477 225500873
"10064" "Lp_chr3_0" 225538122 225538139
"10065" "Lp_chr3_0" 225607733 225612991
"10066" "Lp_chr3_0" 225779922 225779952
"10067" "Lp_chr3_0" 225907016 225907466
"10068" "Lp_chr3_0" 225921779 225921802
"10069" "Lp_chr3_0" 225921832 225921842
"10070" "Lp_chr3_0" 225921897 225921902
"10071" "Lp_chr3_0" 225929426 225929441
"10072" "Lp_chr3_0" 226038338 226038374
"10073" "Lp_chr3_0" 226455061 226455623
"10074" "Lp_chr3_0" 226553343 226553358
"10075" "Lp_chr3_0" 226553370 226553470
"10076" "Lp_chr3_0" 226638387 226638515
"10077" "Lp_chr3_0" 226638535 226638540
"10078" "Lp_chr3_0" 226732367 226732449
"10079" "Lp_chr3_0" 226857139 226857230
"10080" "Lp_chr3_0" 227027413 227027680
"10081" "Lp_chr3_0" 227052493 227052606
"10082" "Lp_chr3_0" 227152857 227152920
"10083" "Lp_chr3_0" 227165980 227166491
"10084" "Lp_chr3_0" 227191746 227192359
"10085" "Lp_chr3_0" 227203225 227206626
"10086" "Lp_chr3_0" 227232123 227232288
"10087" "Lp_chr3_0" 228314207 228318925
"10088" "Lp_chr3_0" 228321663 228321763
"10089" "Lp_chr3_0" 228326503 228326560
"10090" "Lp_chr3_0" 228356178 228356474
"10091" "Lp_chr3_0" 228473098 228473205
"10092" "Lp_chr3_0" 228730204 228730239
"10093" "Lp_chr3_0" 229166620 229166862
"10094" "Lp_chr3_0" 229218927 229218945
"10095" "Lp_chr3_0" 229219494 229219530
"10096" "Lp_chr3_0" 229483973 229484063
"10097" "Lp_chr3_0" 229805354 229805618
"10098" "Lp_chr3_0" 229858149 229858203
"10099" "Lp_chr3_0" 229957228 229957279
"10100" "Lp_chr3_0" 230271097 230271258
"10101" "Lp_chr3_0" 230416204 230416219
"10102" "Lp_chr3_0" 230416228 230416373
"10103" "Lp_chr3_0" 230431430 230431435
"10104" "Lp_chr3_0" 230586110 230586117
"10105" "Lp_chr3_0" 230790759 230791279
"10106" "Lp_chr3_0" 230791400 230791430
"10107" "Lp_chr3_0" 230805936 230805943
"10108" "Lp_chr3_0" 230819671 230819694
"10109" "Lp_chr3_0" 230852028 230852041
"10110" "Lp_chr3_0" 230956209 230956354
"10111" "Lp_chr3_0" 231019034 231019525
"10112" "Lp_chr3_0" 231019549 231019583
"10113" "Lp_chr3_0" 231481996 231485927
"10114" "Lp_chr3_0" 231486376 231486473
"10115" "Lp_chr3_0" 231556549 231559964
"10116" "Lp_chr3_0" 231759854 231760573
"10117" "Lp_chr3_0" 231820228 231820267
"10118" "Lp_chr3_0" 232013869 232013920
"10119" "Lp_chr3_0" 232085124 232085189
"10120" "Lp_chr3_0" 232173117 232173120
"10121" "Lp_chr3_0" 232347762 232347836
"10122" "Lp_chr3_0" 232401991 232406253
"10123" "Lp_chr3_0" 232691300 232691725
"10124" "Lp_chr3_0" 232943332 232943491
"10125" "Lp_chr3_0" 233045403 233045482
"10126" "Lp_chr3_0" 233089734 233089845
"10127" "Lp_chr3_0" 233098644 233098806
"10128" "Lp_chr3_0" 233412211 233412237
"10129" "Lp_chr3_0" 233427817 233427821
"10130" "Lp_chr3_0" 233446857 233447010
"10131" "Lp_chr3_0" 233516096 233516239
"10132" "Lp_chr3_0" 233533337 233533551
"10133" "Lp_chr3_0" 234034983 234035050
"10134" "Lp_chr3_0" 234059785 234060181
"10135" "Lp_chr3_0" 234100270 234100323
"10136" "Lp_chr3_0" 234134782 234134905
"10137" "Lp_chr3_0" 234425985 234426027
"10138" "Lp_chr3_0" 234629993 234633777
"10139" "Lp_chr3_0" 234698290 234700416
"10140" "Lp_chr3_0" 234709934 234709946
"10141" "Lp_chr3_0" 234712591 234712794
"10142" "Lp_chr3_0" 234770563 234770569
"10143" "Lp_chr3_0" 235125959 235126232
"10144" "Lp_chr3_0" 235370126 235370129
"10145" "Lp_chr3_0" 235370142 235370145
"10146" "Lp_chr3_0" 235385455 235385542
"10147" "Lp_chr3_0" 235593666 235593768
"10148" "Lp_chr3_0" 235722448 235722581
"10149" "Lp_chr3_0" 235738419 235738503
"10150" "Lp_chr3_0" 235804372 235811448
"10151" "Lp_chr3_0" 235889218 235889298
"10152" "Lp_chr3_0" 235968535 235968604
"10153" "Lp_chr3_0" 236164225 236164444
"10154" "Lp_chr3_0" 236164503 236164578
"10155" "Lp_chr3_0" 236165343 236165349
"10156" "Lp_chr3_0" 236178564 236178732
"10157" "Lp_chr3_0" 236268044 236268805
"10158" "Lp_chr3_0" 236327919 236328118
"10159" "Lp_chr3_0" 236395986 236396191
"10160" "Lp_chr3_0" 236425819 236426156
"10161" "Lp_chr3_0" 236669644 236669935
"10162" "Lp_chr3_0" 236713097 236713124
"10163" "Lp_chr3_0" 236795770 236795787
"10164" "Lp_chr3_0" 236819643 236819647
"10165" "Lp_chr3_0" 236819655 236819756
"10166" "Lp_chr3_0" 236886754 236886815
"10167" "Lp_chr3_0" 237004758 237005068
"10168" "Lp_chr3_0" 237369472 237369607
"10169" "Lp_chr3_0" 238480252 238480275
"10170" "Lp_chr3_0" 238596389 238596611
"10171" "Lp_chr3_0" 238596697 238596769
"10172" "Lp_chr3_0" 238609788 238609822
"10173" "Lp_chr3_0" 238847186 238847794
"10174" "Lp_chr3_0" 238906008 238906096
"10175" "Lp_chr3_0" 238980683 238983800
"10176" "Lp_chr3_0" 239186571 239186887
"10177" "Lp_chr3_0" 239202220 239202224
"10178" "Lp_chr3_0" 239250476 239250539
"10179" "Lp_chr3_0" 239272054 239272185
"10180" "Lp_chr3_0" 239275380 239275488
"10181" "Lp_chr3_0" 239664781 239664998
"10182" "Lp_chr3_0" 239818791 239818909
"10183" "Lp_chr3_0" 239819136 239819242
"10184" "Lp_chr3_0" 240235207 240235281
"10185" "Lp_chr3_0" 240492381 240492524
"10186" "Lp_chr3_0" 240505570 240505616
"10187" "Lp_chr3_0" 240505687 240505766
"10188" "Lp_chr3_0" 240505830 240507346
"10189" "Lp_chr3_0" 240512811 240512838
"10190" "Lp_chr3_0" 240513671 240514871
"10191" "Lp_chr3_0" 240522929 240522932
"10192" "Lp_chr3_0" 240522943 240522950
"10193" "Lp_chr3_0" 240725817 240726108
"10194" "Lp_chr3_0" 240747947 240748230
"10195" "Lp_chr3_0" 240797167 240797468
"10196" "Lp_chr3_0" 240934844 240934973
"10197" "Lp_chr3_0" 240975258 240975334
"10198" "Lp_chr3_0" 241217022 241217150
"10199" "Lp_chr3_0" 241262510 241262517
"10200" "Lp_chr3_0" 241262612 241262799
"10201" "Lp_chr3_0" 241285179 241285186
"10202" "Lp_chr3_0" 241318048 241318517
"10203" "Lp_chr3_0" 241555928 241556074
"10204" "Lp_chr3_0" 241556154 241556193
"10205" "Lp_chr3_0" 241621775 241621780
"10206" "Lp_chr3_0" 241757824 241758215
"10207" "Lp_chr3_0" 241779458 241779601
"10208" "Lp_chr3_0" 241838672 241838699
"10209" "Lp_chr3_0" 241951159 241954687
"10210" "Lp_chr3_0" 242087786 242088023
"10211" "Lp_chr3_0" 242128598 242128632
"10212" "Lp_chr3_0" 242242213 242242693
"10213" "Lp_chr3_0" 242395642 242395682
"10214" "Lp_chr3_0" 242401548 242401751
"10215" "Lp_chr3_0" 242433542 242433901
"10216" "Lp_chr3_0" 242492410 242492415
"10217" "Lp_chr3_0" 242492473 242492687
"10218" "Lp_chr3_0" 242588027 242588368
"10219" "Lp_chr3_0" 242705200 242705697
"10220" "Lp_chr3_0" 242730909 242731085
"10221" "Lp_chr3_0" 242747556 242747671
"10222" "Lp_chr3_0" 242841710 242841734
"10223" "Lp_chr3_0" 242843476 242847614
"10224" "Lp_chr3_0" 242912034 242912380
"10225" "Lp_chr3_0" 243016178 243018470
"10226" "Lp_chr3_0" 243141018 243141167
"10227" "Lp_chr3_0" 243141289 243141611
"10228" "Lp_chr3_0" 243710767 243710830
"10229" "Lp_chr3_0" 243737348 243740074
"10230" "Lp_chr3_0" 243770900 243770946
"10231" "Lp_chr3_0" 243778465 243778801
"10232" "Lp_chr3_0" 244151749 244151789
"10233" "Lp_chr3_0" 244153662 244153879
"10234" "Lp_chr3_0" 244161914 244162176
"10235" "Lp_chr3_0" 244181987 244182114
"10236" "Lp_chr3_0" 244615102 244615125
"10237" "Lp_chr3_0" 244678189 244678447
"10238" "Lp_chr3_0" 244727358 244727364
"10239" "Lp_chr3_0" 244761950 244762130
"10240" "Lp_chr3_0" 244839749 244839816
"10241" "Lp_chr3_0" 244881943 244882068
"10242" "Lp_chr3_0" 244882350 244882787
"10243" "Lp_chr3_0" 244945131 244945251
"10244" "Lp_chr3_0" 244958773 244958822
"10245" "Lp_chr3_0" 244958851 244959164
"10246" "Lp_chr3_0" 245048579 245048610
"10247" "Lp_chr3_0" 245048620 245048627
"10248" "Lp_chr3_0" 245138636 245138907
"10249" "Lp_chr3_0" 245188430 245188708
"10250" "Lp_chr3_0" 245199727 245199760
"10251" "Lp_chr3_0" 245241913 245242209
"10252" "Lp_chr3_0" 245474279 245474288
"10253" "Lp_chr3_0" 245474290 245474333
"10254" "Lp_chr3_0" 245582228 245582536
"10255" "Lp_chr3_0" 245624620 245624904
"10256" "Lp_chr3_0" 245649447 245649577
"10257" "Lp_chr3_0" 245779518 245780282
"10258" "Lp_chr3_0" 245798298 245802752
"10259" "Lp_chr3_0" 245805351 245805407
"10260" "Lp_chr3_0" 245971292 245971380
"10261" "Lp_chr3_0" 245986092 245989774
"10262" "Lp_chr3_0" 245998070 245998076
"10263" "Lp_chr3_0" 245998085 245998089
"10264" "Lp_chr3_0" 245998118 245998121
"10265" "Lp_chr3_0" 246028549 246028749
"10266" "Lp_chr3_0" 246040684 246040788
"10267" "Lp_chr3_0" 246045872 246046233
"10268" "Lp_chr3_0" 246179993 246180046
"10269" "Lp_chr3_0" 246273604 246273895
"10270" "Lp_chr3_0" 246357583 246357645
"10271" "Lp_chr3_0" 246412668 246412778
"10272" "Lp_chr3_0" 246412823 246412969
"10273" "Lp_chr3_0" 246428733 246428756
"10274" "Lp_chr3_0" 246727319 246727381
"10275" "Lp_chr3_0" 246790353 246790631
"10276" "Lp_chr3_0" 246929379 246929600
"10277" "Lp_chr3_0" 247043541 247043604
"10278" "Lp_chr3_0" 247170037 247170309
"10279" "Lp_chr3_0" 247170464 247170467
"10280" "Lp_chr3_0" 247190830 247190880
"10281" "Lp_chr3_0" 247363195 247363318
"10282" "Lp_chr3_0" 247399358 247399401
"10283" "Lp_chr3_0" 247441385 247441407
"10284" "Lp_chr3_0" 247558892 247558900
"10285" "Lp_chr3_0" 247706282 247708676
"10286" "Lp_chr3_0" 247720038 247720711
"10287" "Lp_chr3_0" 247760496 247760507
"10288" "Lp_chr3_0" 247763604 247763652
"10289" "Lp_chr3_0" 247887279 247887308
"10290" "Lp_chr3_0" 248163480 248163490
"10291" "Lp_chr3_0" 248243009 248243013
"10292" "Lp_chr3_0" 248317681 248318863
"10293" "Lp_chr3_0" 248491907 248491958
"10294" "Lp_chr3_0" 248499922 248499943
"10295" "Lp_chr3_0" 248588934 248588992
"10296" "Lp_chr3_0" 248611622 248611637
"10297" "Lp_chr3_0" 248611664 248611688
"10298" "Lp_chr3_0" 248649473 248649855
"10299" "Lp_chr3_0" 248659697 248659779
"10300" "Lp_chr3_0" 248718974 248719083
"10301" "Lp_chr3_0" 248767779 248767914
"10302" "Lp_chr3_0" 248934489 248934891
"10303" "Lp_chr3_0" 248935962 248935973
"10304" "Lp_chr3_0" 248936869 248936913
"10305" "Lp_chr3_0" 249005019 249005180
"10306" "Lp_chr3_0" 249023875 249023903
"10307" "Lp_chr3_0" 249023979 249024370
"10308" "Lp_chr3_0" 249029697 249029883
"10309" "Lp_chr3_0" 249040938 249040973
"10310" "Lp_chr3_0" 249041346 249041422
"10311" "Lp_chr3_0" 249046241 249046244
"10312" "Lp_chr3_0" 249046272 249046474
"10313" "Lp_chr3_0" 249070081 249070480
"10314" "Lp_chr3_0" 249167801 249167906
"10315" "Lp_chr3_0" 249283423 249283472
"10316" "Lp_chr3_0" 249473267 249473502
"10317" "Lp_chr3_0" 249525872 249525918
"10318" "Lp_chr3_0" 249552244 249552732
"10319" "Lp_chr3_0" 249775626 249775637
"10320" "Lp_chr3_0" 249845939 249846054
"10321" "Lp_chr3_0" 249897650 249897738
"10322" "Lp_chr3_0" 250060508 250060580
"10323" "Lp_chr3_0" 250298067 250298142
"10324" "Lp_chr3_0" 250298164 250298187
"10325" "Lp_chr3_0" 250371165 250371189
"10326" "Lp_chr3_0" 250491232 250491241
"10327" "Lp_chr3_0" 250491278 250491295
"10328" "Lp_chr3_0" 250553149 250556042
"10329" "Lp_chr3_0" 250596456 250596509
"10330" "Lp_chr3_0" 250613241 250613293
"10331" "Lp_chr3_0" 250614480 250614562
"10332" "Lp_chr3_0" 250719555 250719668
"10333" "Lp_chr3_0" 250719676 250719682
"10334" "Lp_chr3_0" 250736167 250736290
"10335" "Lp_chr3_0" 251345022 251345270
"10336" "Lp_chr3_0" 251422836 251422878
"10337" "Lp_chr3_0" 251772577 251772585
"10338" "Lp_chr3_0" 251783777 251783855
"10339" "Lp_chr3_0" 251834057 251834338
"10340" "Lp_chr3_0" 251836442 251836593
"10341" "Lp_chr3_0" 251876761 251877048
"10342" "Lp_chr3_0" 251896235 251896645
"10343" "Lp_chr3_0" 252061660 252061666
"10344" "Lp_chr3_0" 252184931 252185062
"10345" "Lp_chr3_0" 252185126 252185136
"10346" "Lp_chr3_0" 252310571 252310592
"10347" "Lp_chr3_0" 252317431 252317434
"10348" "Lp_chr3_0" 252637360 252637698
"10349" "Lp_chr3_0" 252644892 252645271
"10350" "Lp_chr3_0" 252737044 252737247
"10351" "Lp_chr3_0" 252823755 252823938
"10352" "Lp_chr3_0" 253026143 253026343
"10353" "Lp_chr3_0" 253042880 253043395
"10354" "Lp_chr3_0" 253177336 253177613
"10355" "Lp_chr3_0" 253232024 253232051
"10356" "Lp_chr3_0" 253250560 253250603
"10357" "Lp_chr3_0" 253250628 253250716
"10358" "Lp_chr3_0" 253286831 253286850
"10359" "Lp_chr3_0" 253696079 253696287
"10360" "Lp_chr3_0" 253755036 253755189
"10361" "Lp_chr3_0" 253763763 253763805
"10362" "Lp_chr3_0" 253763822 253763833
"10363" "Lp_chr3_0" 253763930 253763938
"10364" "Lp_chr3_0" 253853436 253853562
"10365" "Lp_chr3_0" 253978441 253978476
"10366" "Lp_chr3_0" 254128546 254128837
"10367" "Lp_chr3_0" 254128868 254129172
"10368" "Lp_chr3_0" 254224352 254224476
"10369" "Lp_chr3_0" 254504373 254504486
"10370" "Lp_chr3_0" 254585253 254585273
"10371" "Lp_chr3_0" 254652120 254652128
"10372" "Lp_chr3_0" 254728738 254731997
"10373" "Lp_chr3_0" 254765372 254765441
"10374" "Lp_chr3_0" 254782656 254782673
"10375" "Lp_chr3_0" 254826808 254826948
"10376" "Lp_chr3_0" 254831507 254831575
"10377" "Lp_chr3_0" 254979124 254979341
"10378" "Lp_chr3_0" 254979399 254979416
"10379" "Lp_chr3_0" 255083887 255083951
"10380" "Lp_chr3_0" 255128642 255128857
"10381" "Lp_chr3_0" 255330692 255332287
"10382" "Lp_chr3_0" 255430899 255431011
"10383" "Lp_chr3_0" 255448881 255448922
"10384" "Lp_chr3_0" 255466055 255466080
"10385" "Lp_chr3_0" 255533693 255533768
"10386" "Lp_chr3_0" 255642183 255646082
"10387" "Lp_chr3_0" 255664558 255664642
"10388" "Lp_chr3_0" 255677423 255677553
"10389" "Lp_chr3_0" 255748726 255748852
"10390" "Lp_chr3_0" 255748874 255749163
"10391" "Lp_chr3_0" 255888811 255888872
"10392" "Lp_chr3_0" 255888944 255888961
"10393" "Lp_chr3_0" 256071227 256072350
"10394" "Lp_chr3_0" 256282306 256282529
"10395" "Lp_chr3_0" 256478257 256478331
"10396" "Lp_chr3_0" 256505435 256506093
"10397" "Lp_chr3_0" 256511274 256511877
"10398" "Lp_chr3_0" 256697068 256697185
"10399" "Lp_chr3_0" 256697407 256697483
"10400" "Lp_chr3_0" 256761666 256761818
"10401" "Lp_chr3_0" 256784207 256784347
"10402" "Lp_chr3_0" 256854777 256855034
"10403" "Lp_chr3_0" 256909691 256909922
"10404" "Lp_chr3_0" 256910162 256910289
"10405" "Lp_chr3_0" 256910357 256910398
"10406" "Lp_chr3_0" 256987855 256987884
"10407" "Lp_chr3_0" 257516599 257516602
"10408" "Lp_chr3_0" 257516605 257516629
"10409" "Lp_chr3_0" 257529615 257529744
"10410" "Lp_chr3_0" 257554818 257554883
"10411" "Lp_chr3_0" 258173225 258173385
"10412" "Lp_chr3_0" 258192265 258192339
"10413" "Lp_chr3_0" 258192393 258192403
"10414" "Lp_chr3_0" 258192675 258192691
"10415" "Lp_chr3_0" 258236136 258236409
"10416" "Lp_chr3_0" 258288923 258289250
"10417" "Lp_chr3_0" 258297180 258297225
"10418" "Lp_chr3_0" 258474279 258478544
"10419" "Lp_chr3_0" 258560615 258560750
"10420" "Lp_chr3_0" 258606160 258606340
"10421" "Lp_chr3_0" 258678557 258678584
"10422" "Lp_chr3_0" 258689607 258689905
"10423" "Lp_chr3_0" 258739173 258741603
"10424" "Lp_chr3_0" 259141009 259141095
"10425" "Lp_chr3_0" 259208513 259208573
"10426" "Lp_chr3_0" 259213583 259213659
"10427" "Lp_chr3_0" 259235841 259237408
"10428" "Lp_chr3_0" 259351498 259351676
"10429" "Lp_chr3_0" 259461711 259461794
"10430" "Lp_chr3_0" 259531995 259532006
"10431" "Lp_chr3_0" 259538436 259538453
"10432" "Lp_chr3_0" 259598012 259598031
"10433" "Lp_chr3_0" 259661621 259661638
"10434" "Lp_chr3_0" 259683109 259683166
"10435" "Lp_chr3_0" 259755195 259755537
"10436" "Lp_chr3_0" 259755628 259755635
"10437" "Lp_chr3_0" 259755648 259755660
"10438" "Lp_chr3_0" 259762074 259762182
"10439" "Lp_chr3_0" 259762223 259766274
"10440" "Lp_chr3_0" 259809465 259809498
"10441" "Lp_chr3_0" 259848449 259852644
"10442" "Lp_chr3_0" 259879358 259879388
"10443" "Lp_chr3_0" 259953829 259953999
"10444" "Lp_chr3_0" 259963944 259964188
"10445" "Lp_chr3_0" 260051884 260051903
"10446" "Lp_chr3_0" 260051922 260051944
"10447" "Lp_chr3_0" 260053435 260053514
"10448" "Lp_chr3_0" 260061534 260061548
"10449" "Lp_chr3_0" 260061563 260061599
"10450" "Lp_chr3_0" 260194640 260194757
"10451" "Lp_chr3_0" 260523037 260523054
"10452" "Lp_chr3_0" 260571262 260571408
"10453" "Lp_chr3_0" 260606945 260607142
"10454" "Lp_chr3_0" 260821392 260821650
"10455" "Lp_chr3_0" 260870399 260871637
"10456" "Lp_chr3_0" 260908893 260908963
"10457" "Lp_chr3_0" 261061163 261061337
"10458" "Lp_chr3_0" 261067838 261067845
"10459" "Lp_chr3_0" 261146593 261146690
"10460" "Lp_chr3_0" 261157102 261157177
"10461" "Lp_chr3_0" 261371531 261371657
"10462" "Lp_chr3_0" 261672310 261674145
"10463" "Lp_chr3_0" 261674405 261674534
"10464" "Lp_chr3_0" 261777399 261784712
"10465" "Lp_chr3_0" 261790360 261790424
"10466" "Lp_chr3_0" 261948944 261949227
"10467" "Lp_chr3_0" 262072850 262074634
"10468" "Lp_chr3_0" 262189077 262189152
"10469" "Lp_chr3_0" 262551109 262551148
"10470" "Lp_chr3_0" 262593156 262593372
"10471" "Lp_chr3_0" 262708984 262709202
"10472" "Lp_chr3_0" 262836960 262837026
"10473" "Lp_chr3_0" 262936671 262936795
"10474" "Lp_chr3_0" 263084190 263084367
[truncated: 716,184 more chars]
